# Supplementary material for: Genome-wide identification of the SWEET gene family mediating the cold stress response in Prunus mume
Source: PeerJ. 2022 May 3;10:e13273. doi: 10.7717/peerj.13273 (PMC9074862; doi:10.7717/peerj.13273)
Supplement: Supplemental Information 1 [file peerj-10-13273-s001.xlsx]

## Sheet: Supplementary Table S1
Supplementary Table S1. Primer sequences used for qRT-PCR.
Gene name	Primer name	Sequence(5'-3')
PmSWEET1	St-1-F	CACCAAAGGATGCCAGGAAA
PmSWEET1	St-1-R	CAGCAAAGTGTGAAAGGACAAGG
PmSWEET2	St-2-F	CGGGATTGGGTTTCTTCTTG
PmSWEET2	St-2-R	TTGCCTTCCTTCTTCCAGCA
PmSWEET3	St-3-F	TCCACAAGAAGGCAAAGACCA
PmSWEET3	St-3-R	TTGATTGGGTGCTGGGACAC
PmSWEET4	St-4-F	TGGACTGCTTAGTTGTGTTTCTCTC
PmSWEET4	St-4-R	AATCCCCAAAATGGTTCCTATG
PmSWEET5	St-5-F	CCCTACCTTCTGCTTCCAAATG
PmSWEET5	St-5-R	TCATCCATCCTCATCCCAAT
PmSWEET6	St-6-F	TGGTCAGCAATGGTCTTGGT
PmSWEET6	St-6-R	TTCCAGCAAAGTCATCGTCGT
PmSWEET7	St-7-F	CAATGGAGGGATTTGGACACTC
PmSWEET7	St-7-R	CTTGGGCGGCTTAGATGGTT
PmSWEET8	St-8-F	GCAAAGGCAACCCCAGATAA
PmSWEET8	St-8-R	CTGCTCATCCCCAAAGGAAT
PmSWEET9	St-9-F	TCCTTCCCTTTGTCATTCTGC
PmSWEET9	St-9-R	GGATGTTTGGTGCCGCTATG
PmSWEET10	St-10-F	CTTTGCTGTTGTGGTTTTCGTC
PmSWEET10	St-10-R	TGTCAAGGGTGAGGCATACA
PmSWEET11	St-11-F	CGCTTTCTTCCTCTTCTTGGTG
PmSWEET11	St-11-R	TTGCTGCTCCGATAGTGTTGA
PmSWEET12	St-12-F	TCTACCGTGACCTTGACAGCA
PmSWEET12	St-12-R	CTTTGATTGGTGGGGCTCTG
PmSWEET13	St-13-F	GGGCTGGGCTTACTTTTTGG
PmSWEET13	St-13-R	TCGGAAACCACCTCTGTCAA
PmSWEET14	St-14-F	TGGGTTTCCTCTTTGGGATTG
PmSWEET14	St-14-R	TACTTTCGGCTGCTCCTCCA
PmSWEET15	St-15-F	TTGCCTGCCCGAACATACTT
PmSWEET15	St-15-R	TGCTTCACAACATCACCCTTG
PmSWEET16	St-16-F	TGGAGTTGTCTGGGTGGTCT
PmSWEET16	St-16-R	CATCGGGTGGTTCCGTAGAA
PmSWEET17	St-17-F	GACCATCAACACTATCGGAGCAG
PmSWEET17	St-17-R	TCTTTGGGTTCTCGCTTTGC
PmPP2A	Pm-PP2A-F	ATATAGCTGCTCAGTTCAACC
PmPP2A	Pm-PP2A-R	AAAAACAGTCACCACATTCTT

## Sheet: Supplementary Table S2
Supplementary Table S2. Information for the proteins used in the present study
Org_name	Gene_name	Locus	E-value
Arabidopsis thaliana	AtSWEET1	AT1G21460.1	/
Arabidopsis thaliana	AtSWEET2	AT3G14770.1	/
Arabidopsis thaliana	AtSWEET3	AT5G53190.1	/
Arabidopsis thaliana	AtSWEET4	AT3G28007.1	/
Arabidopsis thaliana	AtSWEET5	AT5G62850.1	/
Arabidopsis thaliana	AtSWEET6	AT1G66770.1	/
Arabidopsis thaliana	AtSWEET7	AT4G10850.1	/
Arabidopsis thaliana	AtSWEET8	AT5G40260.1	/
Arabidopsis thaliana	AtSWEET9	AT2G39060.1	/
Arabidopsis thaliana	AtSWEET10	AT5G50790.1	/
Arabidopsis thaliana	AtSWEET11	AT3G48740.1	/
Arabidopsis thaliana	AtSWEET12	AT5G23660.1	/
Arabidopsis thaliana	AtSWEET13	AT5G50800.1	/
Arabidopsis thaliana	AtSWEET14	AT4G25010.1	/
Arabidopsis thaliana	AtSWEET15	AT5G13170.1	/
Arabidopsis thaliana	AtSWEET16	AT3G16690.1	/
Arabidopsis thaliana	AtSWEET17	AT4G15920.1	/
Oryza sativa	OsSWEET1a	LOC_Os01g65880.1	/
Oryza sativa	OsSWEET1b	LOC_Os05g35140.1	/
Oryza sativa	OsSWEET2a	LOC_Os01g36070.1	/
Oryza sativa	OsSWEET2b	LOC_Os01g50460.1	/
Oryza sativa	OsSWEET3a	LOC_Os05g12320.1	/
Oryza sativa	OsSWEET3b	LOC_Os01g12130.1	/
Oryza sativa	OsSWEET4	LOC_Os02g19820.1	/
Oryza sativa	OsSWEET5	LOC_Os05g51090.1	/
Oryza sativa	OsSWEET6a	LOC_Os01g42110.1	/
Oryza sativa	OsSWEET6b	LOC_Os01g42090.1	/
Oryza sativa	OsSWEET7a	LOC_Os09g08030.1	/
Oryza sativa	OsSWEET7b	LOC_Os09g08440.1	/
Oryza sativa	OsSWEET7c	LOC_Os12g07860.1	/
Oryza sativa	OsSWEET7e	LOC_Os09g08270.1	/
Oryza sativa	OsSWEET40960	LOC_Os01g40960.1	/
Oryza sativa	OsSWEET11	LOC_Os08g42350.1	/
Oryza sativa	OsSWEET12	LOC_Os03g22590.1	/
Oryza sativa	OsSWEET13	LOC_Os12g29220.1	/
Oryza sativa	OsSWEET14	LOC_Os11g31190.1	/
Oryza sativa	OsSWEET15	LOC_Os02g30910.1	/
Oryza sativa	OsSWEET16	LOC_Os03g22200.1	/
Prunus armeniaca	PaSWEET1	PARG03206m01	1.1e-28
Prunus armeniaca	PaSWEET2	PARG05690m01	3.8e-20
Prunus armeniaca	PaSWEET3	PARG05759m01	2.4e-27
Prunus armeniaca	PaSWEET4	PARG05829m01	4.4e-19
Prunus armeniaca	PaSWEET5	PARG11977m04	1.3e-20
Prunus armeniaca	PaSWEET6	PARG12963m01	8e-25
Prunus armeniaca	PaSWEET7	PARG15889m01	3e-23
Prunus armeniaca	PaSWEET8	PARG17771m01	6.7e-22
Prunus armeniaca	PaSWEET9	PARG19047m02	7.5e-11
Prunus armeniaca	PaSWEET10	PARG19979m01	9e-27
Prunus armeniaca	PaSWEET11	PARG22541m02	1e-08
Prunus armeniaca	PaSWEET12	PARG22542m01	1.3e-23
Prunus armeniaca	PaSWEET13	PARG24081m01	4.6e-22
Prunus armeniaca	PaSWEET14	PARG24170m03	1.6e-28
Prunus armeniaca	PaSWEET15	PARG24667m03	1.8e-24
Prunus armeniaca	PaSWEET16	PARG29367m04	8.9e-25
Prunus avium	PavSWEET1	Pav_co4075257.1_g010.1.mk	8.7e-27
Prunus avium	PavSWEET2	Pav_sc0000009.1_g660.1.mk	1.7e-26
Prunus avium	PavSWEET3	Pav_sc0000042.1_g060.1.mk	3.2e-24
Prunus avium	PavSWEET4	Pav_sc0000042.1_g070.1.mk	5.2e-29
Prunus avium	PavSWEET5	Pav_sc0000095.1_g1750.1.mk	6.9e-21
Prunus avium	PavSWEET6	Pav_sc0000144.1_g350.1.mk	4.6e-10
Prunus avium	PavSWEET7	Pav_sc0000144.1_g360.1.mk	3.1e-24
Prunus avium	PavSWEET8	Pav_sc0000174.1_g380.1.mk	1.1e-25
Prunus avium	PavSWEET9	Pav_sc0000646.1_g030.1.mk	7.7e-27
Prunus avium	PavSWEET10	Pav_sc0000848.1_g450.1.mk	8.6e-27
Prunus avium	PavSWEET11	Pav_sc0001059.1_g390.1.mk	5.6e-22
Prunus avium	PavSWEET12	Pav_sc0001289.1_g140.1.mk	7.7e-21
Prunus avium	PavSWEET13	Pav_sc0001296.1_g350.1.mk	8.7e-23
Prunus avium	PavSWEET14	Pav_sc0001902.1_g170.1.br	2e-14
Prunus avium	PavSWEET15	Pav_sc0001902.1_g180.1.br	2.6e-17
Prunus avium	PavSWEET16	Pav_sc0002529.1_g010.1.br	1.1e-06
Prunus avium	PavSWEET17	Pav_sc0003478.1_g090.1.br	2.4e-24
Prunus avium	PavSWEET18	Pav_sc0004043.1_g140.1.mk	3.4e-24
Prunus avium	PavSWEET19	Pav_sc0004456.1_g180.1.mk	1.6e-27
Prunus mume	PmSWEET1	Pm007067	7.3e-27
Prunus mume	PmSWEET2	Pm008206	3.1e-27
Prunus mume	PmSWEET3	Pm010330	1.6e-20
Prunus mume	PmSWEET4	Pm011260	2.3e-20
Prunus mume	PmSWEET5	Pm013198	6e-24
Prunus mume	PmSWEET6	Pm015728	1.9e-25
Prunus mume	PmSWEET7	Pm017566	1.7e-21
Prunus mume	PmSWEET8	Pm018875	7.4e-26
Prunus mume	PmSWEET9	Pm019954	5.1e-27
Prunus mume	PmSWEET10	Pm021931	1.3e-25
Prunus mume	PmSWEET11	Pm022695	9.3e-10
Prunus mume	PmSWEET12	Pm022696	6.7e-24
Prunus mume	PmSWEET13	Pm024167	4.8e-22
Prunus mume	PmSWEET14	Pm024554	4.1e-14
Prunus mume	PmSWEET15	Pm024555	4e-29
Prunus mume	PmSWEET16	Pm024712	1.7e-24
Prunus mume	PmSWEET17	Pm030352	2.5e-09
Prunus persica	PpSWEET1	ppa009422m	1.7e-27
Prunus persica	PpSWEET2	ppa009789m	6.5e-27
Prunus persica	PpSWEET3	ppa010181m	6.7e-24
Prunus persica	PpSWEET4	ppa010208m	2.4e-22
Prunus persica	PpSWEET5	ppa010394m	1.2e-26
Prunus persica	PpSWEET6	ppa010594m	1e-28
Prunus persica	PpSWEET7	ppa010808m	4.8e-21
Prunus persica	PpSWEET8	ppa014953m	8e-09
Prunus persica	PpSWEET9	ppa015264m	5e-27
Prunus persica	PpSWEET10	ppa017165m	3e-22
Prunus persica	PpSWEET11	ppa017677m	1e-23
Prunus persica	PpSWEET12	ppa018792m	2.9e-29
Prunus persica	PpSWEET13	ppa019530m	1.8e-25
Prunus persica	PpSWEET14	ppa020717m	6.3e-06
Prunus persica	PpSWEET15	ppa021855m	2.2e-20
Prunus persica	PpSWEET16	ppa021908m	2.3e-24
Prunus persica	PpSWEET17	ppa021919m	7.5e-18
Prunus persica	PpSWEET18	ppa023718m	2.7e-15
Prunus persica	PpSWEET19	ppa024244m	3.6e-25
Prunus salicina	PsSWEET1	evm.model.Chr1.3629	4.4e-27
Prunus salicina	PsSWEET2	evm.model.Chr1.3663	4.4e-27
Prunus salicina	PsSWEET3	evm.model.Chr1.4665	2.3e-27
Prunus salicina	PsSWEET4	evm.model.Chr2.1311	2.7e-22
Prunus salicina	PsSWEET5	evm.model.Chr2.2409	2.2e-08
Prunus salicina	PsSWEET6	evm.model.Chr3.2937	8.8e-26
Prunus salicina	PsSWEET7	evm.model.Chr3.333	3.7e-24
Prunus salicina	PsSWEET8	evm.model.Chr4.1434	1.8e-20
Prunus salicina	PsSWEET9	evm.model.Chr4.676	4.1e-21
Prunus salicina	PsSWEET10	evm.model.Chr5.1013	1.6e-27
Prunus salicina	PsSWEET11	evm.model.Chr5.1014	2.3e-29
Prunus salicina	PsSWEET12	evm.model.Chr5.1208	4.7e-22
Prunus salicina	PsSWEET13	evm.model.Chr5.728	6.4e-25
Prunus salicina	PsSWEET14	evm.model.Chr6.3661	3.1e-28
Prunus salicina	PsSWEET15	evm.model.Chr8.154.3	1.7e-19
Prunus salicina	PsSWEET16	evm.model.Chr8.155	2.1e-10
Prunus salicina	PsSWEET17	evm.model.Chr8.220.2	8e-20
Prunus salicina	PsSWEET18	evm.model.Chr8.221	6.1e-07
Prunus salicina	PsSWEET19	evm.model.Chr8.2618	4.3e-27
Prunus yedoensis	PySWEET1	PQM33820.1	1.3e-26
Prunus yedoensis	PySWEET2	PQM35027.1	7.2e-27
Prunus yedoensis	PySWEET3	PQM41906.1	1.2e-22
Prunus yedoensis	PySWEET4	PQM43179.1	2.6e-27
Prunus yedoensis	PySWEET5	PQM43180.1	4.4e-29
Prunus yedoensis	PySWEET6	PQP97147.1	7.2e-27
Prunus yedoensis	PySWEET7	PQQ00218.1	8.2e-20
Prunus yedoensis	PySWEET8	PQQ01613.1	8e-21
Prunus yedoensis	PySWEET9	PQQ03717.1	4.8e-27
Prunus yedoensis	PySWEET10	PQQ06108.1	7.4e-23
Prunus yedoensis	PySWEET11	PQQ09097.1	5.3e-22
Prunus yedoensis	PySWEET12	PQQ14886.1	3.2e-28
Prunus yedoensis	PySWEET13	PQQ15757.1	1.3e-16
Prunus yedoensis	PySWEET14	PQQ17203.1	4.3e-29
Prunus yedoensis	PySWEET15	PQQ17204.1	2.6e-27
Prunus yedoensis	PySWEET16	PQQ21190.1	1.8e-28
Pyrus communis	PcSWEET1	pycom03g19830	7.7e-21
Pyrus communis	PcSWEET2	pycom04g20970	9.8e-29
Pyrus communis	PcSWEET3	pycom05g00710	1.5e-23
Pyrus communis	PcSWEET4	pycom05g26960	2.9e-22
Pyrus communis	PcSWEET5	pycom05g26970	3.3e-21
Pyrus communis	PcSWEET6	pycom06g10500	1.2e-22
Pyrus communis	PcSWEET7	pycom06g12780	2.1e-16
Pyrus communis	PcSWEET8	pycom07g07660	6.9e-22
Pyrus communis	PcSWEET9	pycom10g00800	9.9e-25
Pyrus communis	PcSWEET10	pycom10g22550	3.2e-22
Pyrus communis	PcSWEET11	pycom10g22560	3.8e-11
Pyrus communis	PcSWEET12	pycom11g23950	2.7e-20
Pyrus communis	PcSWEET13	pycom11g26290	1.7e-22
Pyrus communis	PcSWEET14	pycom12g23360	3.2e-20
Pyrus communis	PcSWEET15	pycom13g10870	1.6e-25
Pyrus communis	PcSWEET16	pycom13g14240	5.7e-29
Pyrus communis	PcSWEET17	pycom14g12600	4.2e-28
Pyrus communis	PcSWEET18	pycom14g12610	3e-20
Pyrus communis	PcSWEET19	pycom14g12620	2.8e-27
Pyrus communis	PcSWEET20	pycom16g10670	9.5e-25
Pyrus communis	PcSWEET21	pycom17g03250	5.1e-17
Malus domestica	MdSWEET1	MD01G1215700	1.1e-21
Malus domestica	MdSWEET2	MD03G1250600	1.1e-20
Malus domestica	MdSWEET3	MD04G1236000	7e-29
Malus domestica	MdSWEET4	MD05G1012200	2.7e-23
Malus domestica	MdSWEET5	MD05G1293100	3.2e-22
Malus domestica	MdSWEET6	MD05G1293200	5.4e-21
Malus domestica	MdSWEET7	MD05G1293300	8.4e-20
Malus domestica	MdSWEET8	MD06G1112000	3.6e-22
Malus domestica	MdSWEET9	MD06G1136500	8.4e-28
Malus domestica	MdSWEET10	MD06G1136600	2.2e-28
Malus domestica	MdSWEET11	MD06G1176800	1.6e-24
Malus domestica	MdSWEET12	MD09G1175800	2.2e-17
Malus domestica	MdSWEET13	MD10G1012200	5.8e-26
Malus domestica	MdSWEET14	MD10G1013100	7.8e-27
Malus domestica	MdSWEET15	MD10G1269100	1.5e-15
Malus domestica	MdSWEET16	MD10G1269300	5.4e-22
Malus domestica	MdSWEET17	MD10G1269400	1.8e-21
Malus domestica	MdSWEET18	MD11G1270800	9.8e-21
Malus domestica	MdSWEET19	MD11G1299200	9.1e-26
Malus domestica	MdSWEET20	MD12G1255000	2.8e-28
Malus domestica	MdSWEET21	MD13G1124300	4.6e-25
Malus domestica	MdSWEET22	MD13G1166800	1.3e-27
Malus domestica	MdSWEET23	MD14G1079800	4.6e-18
Malus domestica	MdSWEET24	MD14G1133400	1.4e-22
Malus domestica	MdSWEET25	MD14G1151300	1.5e-27
Malus domestica	MdSWEET26	MD14G1151400	1.6e-27
Malus domestica	MdSWEET27	MD14G1183000	2.2e-22
Malus domestica	MdSWEET28	MD16G1125300	1.5e-26
Malus domestica	MdSWEET29	MD17G1035200	3.5e-24
Rosa chinensis	RcSWEET1	RcHm_v2.0_Chr1g0344401	5.4e-21
Rosa chinensis	RcSWEET2	RcHm_v2.0_Chr1g0349441	3.5e-22
Rosa chinensis	RcSWEET3	RcHm_v2.0_Chr1g0359391	7.8e-22
Rosa chinensis	RcSWEET4	RcHm_v2.0_Chr1g0359411	2.4e-20
Rosa chinensis	RcSWEET5	RcHm_v2.0_Chr1g0359541	1.5e-15
Rosa chinensis	RcSWEET6	RcHm_v2.0_Chr1g0359551	8.5e-22
Rosa chinensis	RcSWEET7	RcHm_v2.0_Chr1g0360181	3.4e-22
Rosa chinensis	RcSWEET8	RcHm_v2.0_Chr1g0380151	1.3e-22
Rosa chinensis	RcSWEET9	RcHm_v2.0_Chr2g0146951	2.1e-25
Rosa chinensis	RcSWEET10	RcHm_v2.0_Chr2g0171121	5.1e-23
Rosa chinensis	RcSWEET11	RcHm_v2.0_Chr4g0401811	5.6e-23
Rosa chinensis	RcSWEET12	RcHm_v2.0_Chr4g0413611	5.1e-22
Rosa chinensis	RcSWEET13	RcHm_v2.0_Chr4g0422071	7.5e-08
Rosa chinensis	RcSWEET14	RcHm_v2.0_Chr4g0422881	3.8e-18
Rosa chinensis	RcSWEET15	RcHm_v2.0_Chr4g0423041	5.3e-25
Rosa chinensis	RcSWEET16	RcHm_v2.0_Chr4g0429511	5.9e-27
Rosa chinensis	RcSWEET17	RcHm_v2.0_Chr5g0012811	4.7e-21
Rosa chinensis	RcSWEET18	RcHm_v2.0_Chr5g0028121	5.5e-16
Rosa chinensis	RcSWEET19	RcHm_v2.0_Chr5g0029361	1.3e-21
Rosa chinensis	RcSWEET20	RcHm_v2.0_Chr5g0037121	8.7e-15
Rosa chinensis	RcSWEET21	RcHm_v2.0_Chr5g0083341	7.8e-22
Rosa chinensis	RcSWEET22	RcHm_v2.0_Chr6g0277421	9.9e-09
Rosa chinensis	RcSWEET23	RcHm_v2.0_Chr6g0277441	5.4e-27
Rosa chinensis	RcSWEET24	RcHm_v2.0_Chr6g0292721	6.7e-26
Rosa chinensis	RcSWEET25	RcHm_v2.0_Chr6g0292761	1.3e-23
Rosa chinensis	RcSWEET26	RcHm_v2.0_Chr6g0292771	8.5e-27
Rosa chinensis	RcSWEET27	RcHm_v2.0_Chr6g0292781	6.3e-26
Rosa chinensis	RcSWEET28	RcHm_v2.0_Chr6g0292811	4.8e-27
Rosa chinensis	RcSWEET29	RcHm_v2.0_Chr7g0186191	1.6e-24
Rosa chinensis	RcSWEET30	RcHm_v2.0_Chr7g0189331	1.5e-27
Rosa chinensis	RcSWEET31	RcHm_v2.0_Chr7g0189341	2.3e-27
Rosa chinensis	RcSWEET32	RcHm_v2.0_Chr7g0189381	2.2e-11
Rosa chinensis	RcSWEET33	RcHm_v2.0_Chr7g0193781	2.5e-14
Rosa chinensis	RcSWEET34	RcHm_v2.0_Chr7g0193801	1.1e-23
Rosa chinensis	RcSWEET35	RcHm_v2.0_Chr7g0239351	1.2e-16
Rosa chinensis	RcSWEET36	RcHm_v2.0_Chr7g0239371	7.2e-12

## Sheet: Supplementary Table S3
Supplementary Table S3. TMhelix Locus of PmSWEETs
Gene_name	Locus	TMHs	TMhelix Locus
PmSWEET1	Pm007067	7	15-37,49-67,72-94,107-127,137-159,166-188,192-214
PmSWEET2	Pm008206	7	6-28,41-60,65-87,99-121,126-148,161-183,187-209
PmSWEET3	Pm010330	7	13-35,48-70,74-96,108-130,140-162,169-191,196-218
PmSWEET4	Pm011260	7	10-32,53-72,77-99,106-128,138-160,172-191,196-218
PmSWEET5	Pm013198	5	20-42,51-73,78-100,113-135,140-162
PmSWEET6	Pm015728	5	60-82,92-114,121-143,154-176,183-204
PmSWEET7	Pm017566	7	5-27,42-61,68-90,100-122,129-146,161-183,188-210
PmSWEET8	Pm018875	6	7-29,44-63,70-92,102-124,131-153,163-185
PmSWEET9	Pm019954	7	15-36,43-65,70-92,105-125,135-157,164-186,191-213
PmSWEET10	Pm021931	6	7-29,72-94,101-123,133-152,164-186,191-213
PmSWEET11	Pm022695	3	18-40,53-70,80-102
PmSWEET12	Pm022696	5	20-42,54-76,86-108,115-137,142-164
PmSWEET13	Pm024167	6	12-34,70-92,104-126,131-153,165-187,191-213
PmSWEET14	Pm024554	2	5-23,27-49
PmSWEET15	Pm024555	7	10-32,44-66,71-93,102-124,134-156,163-185,189-211
PmSWEET16	Pm024712	5	45-67,77-99,106-128,143-160,167-189
PmSWEET17	Pm030352	4	13-35,50-72,85-107,112-134

## Sheet: Supplementary Table S4
Supplementary Table S4. The specific number of genes in the Clades used in the present study
Org_name	Clade I	Clade II	Clade III	Clade IV	The total number of genes in each species	MtN3 homologs No.	MtN3 gene No. of
							1 MtN3 domain	2 MtN3 domains	3 MtN3 domains	4 MtN3 domains
Arabidopsis thaliana	3	5	7	2	17	17	0	17	0	0
Oryza sativa	7	8	5	1	21	21	2	19	0	0
Prunus armeniaca	4	4	6	2	16	16	4	11	0	1
Prunus avium	5	6	5	3	19	19	10	9	0	0
Prunus mume	5	5	5	2	17	17	4	13	0	0
Prunus persica	6	5	6	2	19	19	1	18	0	0
Prunus salicina	6	4	7	2	19	19	4	15	0	0
Prunus yedoensis	1	3	10	2	16	16	6	10	0	0
Pyrus communis	8	2	9	2	21	21	4	17	0	0
Malus domestica	12	7	9	1	29	29	2	27	0	0
Rosa chinensis	6	17	11	2	36	36	10	26	0	0
The total number of genes in each clades	63	66	80	21	230	230	47	182	0	1

## Sheet: Supplementary Table S5
Supplementary Table S5. Duplication events between P. mume and A. thaliana, P. armeniaca and P. salicina.
Gene Name	Duplicated Genes Pairs			E-value
PmSWEET15	Pm024555	vs.	AT3G48740.1.TAIR10	2e-97
PmSWEET15	Pm024555	vs.	AT4G25010.1.TAIR10	1e-93
PmSWEET15	Pm024555	vs.	AT5G50790.1.TAIR10	1e-86
PmSWEET15	Pm024555	vs.	AT5G23660.1.TAIR10	1e-100
PmSWEET15	Pm024555	vs.	AT5G13170.1.TAIR10	2e-87
PmSWEET2	Pm008206	vs.	AT4G15920.1.TAIR10	5e-85
PmSWEET2	Pm008206	vs.	AT3G16690.1.TAIR10	4e-76
PmSWEET1	Pm007067	vs.	AT5G13170.1.TAIR10	1e-106
PmSWEET1	Pm007067	vs.	AT5G50790.1.TAIR10	9e-87
PmSWEET8	Pm018875	vs.	AT3G55800.1.TAIR10	0
PmSWEET6	Pm015728	vs.	AT5G40260.1.TAIR10	1e-68
PmSWEET6	Pm015728	vs.	AT3G28007.1.TAIR10	1e-83
PmSWEET13	Pm024167	vs.	AT4G10850.1.TAIR10	7e-89
PmSWEET4	Pm011260	vs.	AT3G14770.1.TAIR10	9e-110
PmSWEET16	Pm024712	vs.	AT3G28007.1.TAIR10	2e-69
PmSWEET16	Pm024712	vs.	AT5G62850.1.TAIR10	5e-82
PmSWEET2	Pm008206	vs.	PARG29367m04	5e-165
PmSWEET1	Pm007067	vs.	PARG05829m01	4e-49
PmSWEET1	Pm007067	vs.	PARG05759m01	0
PmSWEET9	Pm019954	vs.	PARG19979m01	0
PmSWEET8	Pm018875	vs.	PARG19047m02	0
PmSWEET6	Pm015728	vs.	PARG24667m03	2e-78
PmSWEET13	Pm024167	vs.	PARG24081m01	0
PmSWEET7	Pm017566	vs.	PARG17771m01	4e-169
PmSWEET4	Pm011260	vs.	PARG05690m01	5e-167
PmSWEET3	Pm010330	vs.	PARG11977m04	0
PmSWEET16	Pm024712	vs.	PARG12963m01	2e-82
PmSWEET16	Pm024712	vs.	PARG24667m03	2e-138
PmSWEET5	Pm013198	vs.	PARG15889m01	4e-108
PmSWEET14	Pm024554	vs.	PARG24170m03	8e-58
PmSWEET14	Pm024554	vs.	PARG05829m01	5e-20
PmSWEET11	Pm022695	vs.	PARG22541m02	8e-78
PmSWEET2	Pm008206	vs.	evm.model.Chr1.4665	1e-177
PmSWEET1	Pm007067	vs.	evm.model.Chr1.3629	0
PmSWEET1	Pm007067	vs.	evm.model.Chr1.3663	0
PmSWEET1	Pm007067	vs.	evm.model.Chr5.1014	7e-88
PmSWEET9	Pm019954	vs.	evm.model.Chr8.2618	0
PmSWEET8	Pm018875	vs.	evm.model.Chr2.2410	0
PmSWEET6	Pm015728	vs.	evm.model.Chr3.2937	4e-156
PmSWEET6	Pm015728	vs.	evm.model.Chr5.728	3e-66
PmSWEET13	Pm024167	vs.	evm.model.Chr5.1208	1e-177
PmSWEET7	Pm017566	vs.	evm.model.Chr2.1311	1e-170
PmSWEET4	Pm011260	vs.	evm.model.Chr4.1434	7e-168
PmSWEET3	Pm010330	vs.	evm.model.Chr4.677.2	5e-69
PmSWEET16	Pm024712	vs.	evm.model.Chr3.2937	2e-86
PmSWEET16	Pm024712	vs.	evm.model.Chr5.728	6e-106
PmSWEET5	Pm013198	vs.	evm.model.Chr3.333	2e-83
PmSWEET14	Pm024554	vs.	evm.model.Chr1.3663	5e-23
PmSWEET14	Pm024554	vs.	evm.model.Chr1.3629	5e-23
PmSWEET14	Pm024554	vs.	evm.model.Chr5.1014	8e-24
PmSWEET11	Pm022695	vs.	evm.model.Chr8.220.2	6e-34
PmSWEET11	Pm022695	vs.	evm.model.Chr8.154.3	2e-34

## Sheet: Supplementary Table S6
Supplementary Table S6. The data of cis-acting elements located in P. mume SWEET gene promoters
Locus	Gene name	location		elements
Pm007067	PmSWEET1	431	476	abscisic acid responsive
Pm007067	PmSWEET1	497	545	abscisic acid responsive
Pm007067	PmSWEET1	499	544	abscisic acid responsive
Pm007067	PmSWEET1	618	663	abscisic acid responsive
Pm007067	PmSWEET1	1107	1153	abscisic acid responsive
Pm007067	PmSWEET1	1108	1153	abscisic acid responsive
Pm007067	PmSWEET1	1154	1199	abscisic acid responsive
Pm007067	PmSWEET1	1565	1615	light responsive
Pm007067	PmSWEET1	1386	1433	light responsive
Pm007067	PmSWEET1	1854	1901	light responsive
Pm007067	PmSWEET1	543	592	light responsive
Pm007067	PmSWEET1	1520	1567	light responsive
Pm007067	PmSWEET1	1075	1126	light responsive
Pm007067	PmSWEET1	1334	1380	drought-inducibility
Pm007067	PmSWEET1	1900	1946	drought-inducibility
Pm007067	PmSWEET1	1169	1219	light responsive
Pm007067	PmSWEET1	431	477	light responsive
Pm007067	PmSWEET1	499	545	light responsive
Pm007067	PmSWEET1	618	664	light responsive
Pm007067	PmSWEET1	1107	1153	light responsive
Pm007067	PmSWEET1	1107	1153	light responsive
Pm007067	PmSWEET1	1153	1199	light responsive
Pm007067	PmSWEET1	266	311	MeJA-responsive
Pm007067	PmSWEET1	1002	1047	MeJA-responsive
Pm007067	PmSWEET1	266	311	MeJA-responsive
Pm007067	PmSWEET1	1002	1047	MeJA-responsive
Pm007067	PmSWEET1	631	677	anaerobic induction
Pm007067	PmSWEET1	385	431	light responsive
Pm007067	PmSWEET1	1250	1296	light responsive
Pm007067	PmSWEET1	1272	1318	light responsive
Pm007067	PmSWEET1	1474	1520	light responsive
Pm007067	PmSWEET1	263	311	auxin-responsive
Pm007067	PmSWEET1	47	94	gibberellin-responsive
Pm007067	PmSWEET1	522	568	auxin-responsive
Pm007067	PmSWEET1	317	365	light responsive
Pm007067	PmSWEET1	898	944	anoxic specific inducibility
Pm008206	PmSWEET2	1071	1116	MeJA-responsive
Pm008206	PmSWEET2	1159	1205	light responsive
Pm008206	PmSWEET2	1234	1280	anaerobic induction
Pm008206	PmSWEET2	1313	1359	anaerobic induction
Pm008206	PmSWEET2	1826	1872	anaerobic induction
Pm008206	PmSWEET2	1628	1674	light responsive
Pm008206	PmSWEET2	1592	1638	light responsive
Pm008206	PmSWEET2	1081	1128	light responsive
Pm008206	PmSWEET2	1390	1439	light responsive
Pm008206	PmSWEET2	920	967	light responsive
Pm008206	PmSWEET2	1417	1466	light responsive
Pm008206	PmSWEET2	611	656	abscisic acid responsive
Pm008206	PmSWEET2	1592	1638	abscisic acid responsive
Pm008206	PmSWEET2	1593	1638	abscisic acid responsive
Pm008206	PmSWEET2	766	814	light responsive
Pm008206	PmSWEET2	1554	1602	light responsive
Pm008206	PmSWEET2	1849	1897	light responsive
Pm008206	PmSWEET2	621	667	auxin-responsive
Pm008206	PmSWEET2	1087	1133	auxin-responsive
Pm008206	PmSWEET2	1120	1166	auxin-responsive
Pm008206	PmSWEET2	760	807	gibberellin-responsive
Pm008206	PmSWEET2	1071	1116	MeJA-responsive
Pm008206	PmSWEET2	375	424	light responsive
Pm008206	PmSWEET2	610	656	light responsive
Pm008206	PmSWEET2	1592	1638	light responsive
Pm010330	PmSWEET3	174	223	light responsive
Pm010330	PmSWEET3	1334	1381	gibberellin-responsive
Pm010330	PmSWEET3	1369	1415	abscisic acid responsive
Pm010330	PmSWEET3	1370	1415	abscisic acid responsive
Pm010330	PmSWEET3	1383	1428	abscisic acid responsive
Pm010330	PmSWEET3	1197	1244	auxin-responsive
Pm010330	PmSWEET3	346	392	light responsive
Pm010330	PmSWEET3	1818	1864	light responsive
Pm010330	PmSWEET3	1846	1892	light responsive
Pm010330	PmSWEET3	1958	2004	anaerobic induction
Pm010330	PmSWEET3	960	1006	light responsive
Pm010330	PmSWEET3	1535	1580	MeJA-responsive
Pm010330	PmSWEET3	1153	1199	drought-inducibility
Pm010330	PmSWEET3	977	1023	light responsive
Pm010330	PmSWEET3	1164	1210	light responsive
Pm010330	PmSWEET3	1369	1415	light responsive
Pm010330	PmSWEET3	1383	1429	light responsive
Pm010330	PmSWEET3	1369	1415	light responsive
Pm010330	PmSWEET3	171	218	gibberellin-responsive
Pm010330	PmSWEET3	534	581	gibberellin-responsive
Pm010330	PmSWEET3	1835	1882	gibberellin-responsive
Pm010330	PmSWEET3	1705	1753	light responsive
Pm010330	PmSWEET3	1535	1580	MeJA-responsive
Pm010330	PmSWEET3	1017	1064	gibberellin-responsive
Pm010330	PmSWEET3	693	742	circadian control
Pm010330	PmSWEET3	1009	1058	circadian control
Pm011260	PmSWEET4	333	378	MeJA-responsive
Pm011260	PmSWEET4	1221	1266	MeJA-responsive
Pm011260	PmSWEET4	1732	1781	light responsive
Pm011260	PmSWEET4	1324	1370	light responsive
Pm011260	PmSWEET4	364	411	light responsive
Pm011260	PmSWEET4	365	411	light responsive
Pm011260	PmSWEET4	333	378	MeJA-responsive
Pm011260	PmSWEET4	1221	1266	MeJA-responsive
Pm011260	PmSWEET4	622	671	salicylic acid responsive
Pm011260	PmSWEET4	1633	1679	light responsive
Pm011260	PmSWEET4	1163	1209	drought-inducibility
Pm011260	PmSWEET4	1850	1896	drought-inducibility
Pm011260	PmSWEET4	1346	1392	light responsive
Pm011260	PmSWEET4	-5	41	anaerobic induction
Pm011260	PmSWEET4	1147	1193	anaerobic induction
Pm011260	PmSWEET4	1261	1307	anaerobic induction
Pm011260	PmSWEET4	1359	1405	anaerobic induction
Pm011260	PmSWEET4	1433	1479	anaerobic induction
Pm011260	PmSWEET4	1325	1370	abscisic acid responsive
Pm011260	PmSWEET4	754	803	light responsive
Pm011260	PmSWEET4	1385	1432	light responsive
Pm011260	PmSWEET4	775	824	light responsive
Pm013198	PmSWEET5	1570	1616	low-temperature responsive
Pm013198	PmSWEET5	127	172	MeJA-responsive
Pm013198	PmSWEET5	1597	1642	MeJA-responsive
Pm013198	PmSWEET5	1833	1878	MeJA-responsive
Pm013198	PmSWEET5	1260	1307	gibberellin-responsive
Pm013198	PmSWEET5	1930	1977	light responsive
Pm013198	PmSWEET5	127	172	MeJA-responsive
Pm013198	PmSWEET5	1597	1642	MeJA-responsive
Pm013198	PmSWEET5	1833	1878	MeJA-responsive
Pm013198	PmSWEET5	1270	1316	drought-inducibility
Pm013198	PmSWEET5	1972	2018	light responsive
Pm013198	PmSWEET5	28	74	light responsive
Pm013198	PmSWEET5	734	780	light responsive
Pm013198	PmSWEET5	110	156	anaerobic induction
Pm013198	PmSWEET5	315	361	anaerobic induction
Pm013198	PmSWEET5	1313	1359	anaerobic induction
Pm013198	PmSWEET5	1972	2017	abscisic acid responsive
Pm013198	PmSWEET5	1331	1378	light responsive
Pm013198	PmSWEET5	1884	1931	light responsive
Pm015728	PmSWEET6	1622	1668	low-temperature responsive
Pm015728	PmSWEET6	1800	1846	low-temperature responsive
Pm015728	PmSWEET6	878	924	auxin-responsive
Pm015728	PmSWEET6	1280	1326	auxin-responsive
Pm015728	PmSWEET6	668	717	light responsive
Pm015728	PmSWEET6	1011	1059	light responsive
Pm015728	PmSWEET6	1012	1061	light responsive
Pm015728	PmSWEET6	239	285	light responsive
Pm015728	PmSWEET6	1073	1119	light responsive
Pm015728	PmSWEET6	284	330	light responsive
Pm015728	PmSWEET6	486	532	light responsive
Pm015728	PmSWEET6	791	837	light responsive
Pm015728	PmSWEET6	239	285	light responsive
Pm015728	PmSWEET6	1073	1119	light responsive
Pm015728	PmSWEET6	1410	1456	light responsive
Pm015728	PmSWEET6	1642	1690	light responsive
Pm015728	PmSWEET6	1643	1689	light responsive
Pm015728	PmSWEET6	1764	1810	light responsive
Pm015728	PmSWEET6	1375	1421	drought-inducibility
Pm015728	PmSWEET6	-12	34	light responsive
Pm015728	PmSWEET6	6	52	light responsive
Pm015728	PmSWEET6	1247	1293	light responsive
Pm015728	PmSWEET6	1291	1337	light responsive
Pm015728	PmSWEET6	1727	1773	light responsive
Pm015728	PmSWEET6	1808	1854	light responsive
Pm015728	PmSWEET6	280	329	defense and stress responsive
Pm015728	PmSWEET6	279	325	anaerobic induction
Pm015728	PmSWEET6	616	662	anaerobic induction
Pm015728	PmSWEET6	239	285	abscisic acid responsive
Pm015728	PmSWEET6	240	285	abscisic acid responsive
Pm015728	PmSWEET6	1073	1119	abscisic acid responsive
Pm015728	PmSWEET6	1074	1119	abscisic acid responsive
Pm015728	PmSWEET6	1411	1456	abscisic acid responsive
Pm015728	PmSWEET6	1643	1688	abscisic acid responsive
Pm015728	PmSWEET6	1765	1810	abscisic acid responsive
Pm015728	PmSWEET6	1614	1663	light responsive
Pm017566	PmSWEET7	24	69	abscisic acid responsive
Pm017566	PmSWEET7	1576	1621	abscisic acid responsive
Pm017566	PmSWEET7	1465	1512	light responsive
Pm017566	PmSWEET7	339	385	drought-inducibility
Pm017566	PmSWEET7	1240	1286	light responsive
Pm017566	PmSWEET7	1576	1622	light responsive
Pm017566	PmSWEET7	1537	1582	MeJA-responsive
Pm017566	PmSWEET7	1400	1446	light responsive
Pm017566	PmSWEET7	1426	1472	light responsive
Pm017566	PmSWEET7	752	801	defense and stress responsive
Pm017566	PmSWEET7	210	256	anaerobic induction
Pm017566	PmSWEET7	366	412	anaerobic induction
Pm017566	PmSWEET7	850	896	anaerobic induction
Pm017566	PmSWEET7	914	960	light responsive
Pm017566	PmSWEET7	1675	1721	light responsive
Pm017566	PmSWEET7	536	584	light responsive
Pm017566	PmSWEET7	24	70	light responsive
Pm017566	PmSWEET7	737	786	circadian control
Pm017566	PmSWEET7	888	934	low-temperature responsive
Pm017566	PmSWEET7	1537	1582	MeJA-responsive
Pm017566	PmSWEET7	397	444	gibberellin-responsive
Pm017566	PmSWEET7	1725	1773	light responsive
Pm018875	PmSWEET8	885	932	gibberellin-responsive
Pm018875	PmSWEET8	675	723	light responsive
Pm018875	PmSWEET8	1714	1760	light responsive
Pm018875	PmSWEET8	473	523	light responsive
Pm018875	PmSWEET8	1589	1635	light responsive
Pm018875	PmSWEET8	1714	1760	light responsive
Pm018875	PmSWEET8	-11	35	drought-inducibility
Pm018875	PmSWEET8	1092	1138	light responsive
Pm018875	PmSWEET8	185	234	salicylic acid responsive
Pm018875	PmSWEET8	1941	1990	salicylic acid responsive
Pm018875	PmSWEET8	404	450	anaerobic induction
Pm018875	PmSWEET8	1618	1664	anaerobic induction
Pm018875	PmSWEET8	1188	1234	light responsive
Pm018875	PmSWEET8	1875	1921	light responsive
Pm018875	PmSWEET8	239	286	auxin-responsive
Pm018875	PmSWEET8	1397	1445	light responsive
Pm018875	PmSWEET8	1586	1636	abscisic acid responsive
Pm018875	PmSWEET8	1587	1636	abscisic acid responsive
Pm018875	PmSWEET8	1590	1635	abscisic acid responsive
Pm018875	PmSWEET8	1714	1760	abscisic acid responsive
Pm018875	PmSWEET8	1715	1760	abscisic acid responsive
Pm018875	PmSWEET8	1947	1996	light responsive
Pm019954	PmSWEET9	181	229	light responsive
Pm019954	PmSWEET9	500	551	light responsive
Pm019954	PmSWEET9	531	582	light responsive
Pm019954	PmSWEET9	577	624	gibberellin-responsive
Pm019954	PmSWEET9	1156	1202	light responsive
Pm019954	PmSWEET9	1763	1809	light responsive
Pm019954	PmSWEET9	398	444	anaerobic induction
Pm019954	PmSWEET9	473	519	anaerobic induction
Pm019954	PmSWEET9	623	669	anaerobic induction
Pm019954	PmSWEET9	701	747	anaerobic induction
Pm019954	PmSWEET9	911	960	defense and stress responsive
Pm019954	PmSWEET9	911	957	light responsive
Pm019954	PmSWEET9	789	838	salicylic acid responsive
Pm019954	PmSWEET9	1330	1376	light responsive
Pm019954	PmSWEET9	1624	1670	light responsive
Pm019954	PmSWEET9	529	576	light responsive
Pm019954	PmSWEET9	1629	1676	light responsive
Pm019954	PmSWEET9	1330	1375	abscisic acid responsive
Pm019954	PmSWEET9	1624	1669	abscisic acid responsive
Pm021931	PmSWEET10	1849	1900	light responsive
Pm021931	PmSWEET10	63	109	anoxic specific inducibility
Pm021931	PmSWEET10	1245	1290	MeJA-responsive
Pm021931	PmSWEET10	1880	1925	MeJA-responsive
Pm021931	PmSWEET10	877	923	auxin-responsive
Pm021931	PmSWEET10	646	692	low-temperature responsive
Pm021931	PmSWEET10	1609	1657	light responsive
Pm021931	PmSWEET10	719	765	light responsive
Pm021931	PmSWEET10	519	565	anaerobic induction
Pm021931	PmSWEET10	475	521	light responsive
Pm021931	PmSWEET10	1897	1943	light responsive
Pm021931	PmSWEET10	1245	1290	MeJA-responsive
Pm021931	PmSWEET10	1880	1925	MeJA-responsive
Pm021931	PmSWEET10	230	276	drought-inducibility
Pm021931	PmSWEET10	717	765	light responsive
Pm021931	PmSWEET10	1042	1088	light responsive
Pm021931	PmSWEET10	1630	1679	light responsive
Pm021931	PmSWEET10	1396	1443	light responsive
Pm021931	PmSWEET10	1850	1899	light responsive
Pm021931	PmSWEET10	720	765	abscisic acid responsive
Pm021931	PmSWEET10	1043	1088	abscisic acid responsive
Pm022695	PmSWEET11	517	563	light responsive
Pm022695	PmSWEET11	915	961	low-temperature responsive
Pm022695	PmSWEET11	918	964	anoxic specific inducibility
Pm022695	PmSWEET11	518	563	abscisic acid responsive
Pm022695	PmSWEET11	1472	1521	light responsive
Pm022695	PmSWEET11	36	83	light responsive
Pm022695	PmSWEET11	613	660	light responsive
Pm022695	PmSWEET11	436	482	light responsive
Pm022695	PmSWEET11	1521	1567	light responsive
Pm022695	PmSWEET11	1659	1705	light responsive
Pm022695	PmSWEET11	1751	1797	drought-inducibility
Pm022695	PmSWEET11	511	557	light responsive
Pm022695	PmSWEET11	1469	1515	light responsive
Pm022695	PmSWEET11	1885	1931	light responsive
Pm022695	PmSWEET11	29	78	defense and stress responsive
Pm022695	PmSWEET11	665	711	anaerobic induction
Pm022695	PmSWEET11	985	1031	anaerobic induction
Pm022695	PmSWEET11	1514	1560	anaerobic induction
Pm022696	PmSWEET12	583	628	abscisic acid responsive
Pm022696	PmSWEET12	1661	1707	anaerobic induction
Pm022696	PmSWEET12	1903	1949	anaerobic induction
Pm022696	PmSWEET12	834	883	defense and stress responsive
Pm022696	PmSWEET12	577	623	drought-inducibility
Pm022696	PmSWEET12	1601	1647	drought-inducibility
Pm022696	PmSWEET12	583	629	light responsive
Pm022696	PmSWEET12	834	880	light responsive
Pm022696	PmSWEET12	718	764	light responsive
Pm022696	PmSWEET12	522	567	MeJA-responsive
Pm022696	PmSWEET12	566	611	MeJA-responsive
Pm022696	PmSWEET12	588	633	MeJA-responsive
Pm022696	PmSWEET12	1184	1229	MeJA-responsive
Pm022696	PmSWEET12	326	375	light responsive
Pm022696	PmSWEET12	920	967	gibberellin-responsive
Pm022696	PmSWEET12	1424	1472	light responsive
Pm022696	PmSWEET12	522	567	MeJA-responsive
Pm022696	PmSWEET12	566	611	MeJA-responsive
Pm022696	PmSWEET12	588	633	MeJA-responsive
Pm022696	PmSWEET12	1184	1229	MeJA-responsive
Pm022696	PmSWEET12	1583	1629	auxin-responsive
Pm022696	PmSWEET12	129	180	light responsive
Pm024167	PmSWEET13	69	116	light responsive
Pm024167	PmSWEET13	899	947	light responsive
Pm024167	PmSWEET13	1198	1244	light responsive
Pm024167	PmSWEET13	1958	2004	light responsive
Pm024167	PmSWEET13	20	66	anaerobic induction
Pm024167	PmSWEET13	306	355	salicylic acid responsive
Pm024167	PmSWEET13	118	164	light responsive
Pm024167	PmSWEET13	401	447	light responsive
Pm024167	PmSWEET13	1247	1293	light responsive
Pm024167	PmSWEET13	491	537	anoxic specific inducibility
Pm024167	PmSWEET13	1242	1289	gibberellin-responsive
Pm024167	PmSWEET13	118	163	abscisic acid responsive
Pm024167	PmSWEET13	1247	1292	abscisic acid responsive
Pm024167	PmSWEET13	1713	1759	light responsive
Pm024167	PmSWEET13	850	895	MeJA-responsive
Pm024167	PmSWEET13	714	761	light responsive
Pm024167	PmSWEET13	715	761	light responsive
Pm024167	PmSWEET13	809	857	light responsive
Pm024167	PmSWEET13	850	895	MeJA-responsive
Pm024167	PmSWEET13	1804	1850	low-temperature responsive
Pm024554	PmSWEET14	1877	1923	auxin-responsive
Pm024554	PmSWEET14	1719	1764	MeJA-responsive
Pm024554	PmSWEET14	389	437	light responsive
Pm024554	PmSWEET14	1744	1790	low-temperature responsive
Pm024554	PmSWEET14	361	407	anaerobic induction
Pm024554	PmSWEET14	1263	1309	anaerobic induction
Pm024554	PmSWEET14	14	60	light responsive
Pm024554	PmSWEET14	18	64	light responsive
Pm024554	PmSWEET14	976	1022	light responsive
Pm024554	PmSWEET14	1649	1695	light responsive
Pm024554	PmSWEET14	455	501	drought-inducibility
Pm024554	PmSWEET14	579	625	drought-inducibility
Pm024554	PmSWEET14	571	620	light responsive
Pm024554	PmSWEET14	1110	1159	salicylic acid responsive
Pm024554	PmSWEET14	100	146	light responsive
Pm024554	PmSWEET14	589	635	light responsive
Pm024554	PmSWEET14	1689	1736	light responsive
Pm024554	PmSWEET14	1719	1764	MeJA-responsive
Pm024554	PmSWEET14	235	281	light responsive
Pm024555	PmSWEET15	1422	1468	light responsive
Pm024555	PmSWEET15	1600	1646	light responsive
Pm024555	PmSWEET15	883	930	gibberellin-responsive
Pm024555	PmSWEET15	585	633	light responsive
Pm024555	PmSWEET15	1035	1080	MeJA-responsive
Pm024555	PmSWEET15	49	95	low-temperature responsive
Pm024555	PmSWEET15	1268	1314	low-temperature responsive
Pm024555	PmSWEET15	303	352	light responsive
Pm024555	PmSWEET15	576	626	light responsive
Pm024555	PmSWEET15	578	627	light responsive
Pm024555	PmSWEET15	734	781	light responsive
Pm024555	PmSWEET15	576	625	light responsive
Pm024555	PmSWEET15	374	423	light responsive
Pm024555	PmSWEET15	783	828	abscisic acid responsive
Pm024555	PmSWEET15	1423	1468	abscisic acid responsive
Pm024555	PmSWEET15	1600	1646	abscisic acid responsive
Pm024555	PmSWEET15	1601	1646	abscisic acid responsive
Pm024555	PmSWEET15	13	59	light responsive
Pm024555	PmSWEET15	193	239	light responsive
Pm024555	PmSWEET15	453	499	light responsive
Pm024555	PmSWEET15	490	536	light responsive
Pm024555	PmSWEET15	549	595	anaerobic induction
Pm024555	PmSWEET15	650	696	anaerobic induction
Pm024555	PmSWEET15	765	811	anaerobic induction
Pm024555	PmSWEET15	779	825	light responsive
Pm024555	PmSWEET15	209	262	light responsive
Pm024555	PmSWEET15	1035	1080	MeJA-responsive
Pm024555	PmSWEET15	725	772	light responsive
Pm024555	PmSWEET15	726	772	light responsive
Pm024555	PmSWEET15	1296	1343	light responsive
Pm024555	PmSWEET15	1233	1279	drought-inducibility
Pm024555	PmSWEET15	782	828	light responsive
Pm024555	PmSWEET15	1598	1647	light responsive
Pm024555	PmSWEET15	1600	1646	light responsive
Pm024712	PmSWEET16	1740	1786	light responsive
Pm024712	PmSWEET16	643	692	defense and stress responsive
Pm024712	PmSWEET16	508	554	anaerobic induction
Pm024712	PmSWEET16	1273	1319	anaerobic induction
Pm024712	PmSWEET16	1585	1631	anaerobic induction
Pm024712	PmSWEET16	1222	1267	MeJA-responsive
Pm024712	PmSWEET16	1698	1743	MeJA-responsive
Pm024712	PmSWEET16	1134	1181	light responsive
Pm024712	PmSWEET16	1548	1595	light responsive
Pm024712	PmSWEET16	1549	1595	light responsive
Pm024712	PmSWEET16	1359	1405	light responsive
Pm024712	PmSWEET16	30	76	drought-inducibility
Pm024712	PmSWEET16	1220	1266	light responsive
Pm024712	PmSWEET16	1551	1598	light responsive
Pm024712	PmSWEET16	1052	1101	light responsive
Pm024712	PmSWEET16	1604	1650	light responsive
Pm024712	PmSWEET16	1121	1170	light responsive
Pm024712	PmSWEET16	1220	1265	abscisic acid responsive
Pm024712	PmSWEET16	1767	1816	light responsive
Pm024712	PmSWEET16	1641	1689	light responsive
Pm024712	PmSWEET16	749	795	auxin-responsive
Pm024712	PmSWEET16	1222	1267	MeJA-responsive
Pm024712	PmSWEET16	1698	1743	MeJA-responsive
Pm024712	PmSWEET16	1140	1186	low-temperature responsive
Pm024712	PmSWEET16	714	764	light responsive
Pm024712	PmSWEET16	1053	1103	light responsive
Pm024712	PmSWEET16	1054	1102	light responsive
Pm024712	PmSWEET16	156	203	gibberellin-responsive
Pm024712	PmSWEET16	1406	1453	gibberellin-responsive
Pm030352	PmSWEET17	654	699	abscisic acid responsive
Pm030352	PmSWEET17	749	796	light responsive
Pm030352	PmSWEET17	540	586	drought-inducibility
Pm030352	PmSWEET17	386	432	light responsive
Pm030352	PmSWEET17	1645	1691	light responsive
Pm030352	PmSWEET17	434	480	anaerobic induction
Pm030352	PmSWEET17	463	509	anaerobic induction
Pm030352	PmSWEET17	801	847	anaerobic induction
Pm030352	PmSWEET17	1105	1151	anaerobic induction
Pm030352	PmSWEET17	647	693	light responsive
Pm030352	PmSWEET17	1230	1276	light responsive
Pm030352	PmSWEET17	1885	1931	light responsive
Pm030352	PmSWEET17	653	699	light responsive
Pm030352	PmSWEET17	1035	1081	low-temperature responsive
Pm030352	PmSWEET17	1706	1752	low-temperature responsive
Pm030352	PmSWEET17	1038	1084	anoxic specific inducibility

## Sheet: Supplementary Table S7
Supplementary Table S7. Expression profiles of 17 PmSWEET genes in five different tissues(root, stem, leaf, bud and fruit) (RPKM).
Gene name	Root	Stem	Leaf	Bud	Fruit
PmSWEET1	0.332654	0.909832	-	6.02054	84.8886
PmSWEET2	28.0563	109.461	1.39553	37.4002	19.8721
PmSWEET3	358.505	221.996	326.702	450.235	425.295
PmSWEET4	63.5851	16.3654	14.6613	7.34846	8.29007
PmSWEET5	0	0	0	0	0
PmSWEET6	-	-	-	-	0.192792
PmSWEET7	33.1223	10.2759	3.55471	2.98043	17.0853
PmSWEET8	0.291659	30.7265	5.7123	2.98492	0.156623
PmSWEET9	-	0.207313	-	1.87402	4.20371
PmSWEET10	0	0	0	0	0
PmSWEET11	0	0	0	0	0
PmSWEET12	0.867659	1.05472	1.62705	4.20625	78.5224
PmSWEET13	4.27255	6.49208	0.543183	1407.28	133.085
PmSWEET14	0.355249	-	-	4.59248	3.00465
PmSWEET15	0.507157	0.192654	-	0.614651	0.459586
PmSWEET16	-	-	-	28.4254	-
PmSWEET17	-	-	-	-	0.267641

## Sheet: Supplementary Table S8
Supplementary Table S8. Expression profiles of PmSWEET genes during the process of flower bud dormancy release (RPKM).
Gene name	Nov.(EDI)	Dec.(EDII)	Jan.(EDIII)	Feb.(NF)
PmSWEET1	0.36321	1.48315	43.9608	63.7837
PmSWEET2	6.2254	6.85263	7.8239	31.5445
PmSWEET3	217.064	261.146	278.002	257.051
PmSWEET4	8.11271	9.81687	11.2925	17.6422
PmSWEET5	0	0	0	0
PmSWEET6	0.698641	3.71649	6.94341	3.52751
PmSWEET7	0.141947	0.298377	0.11408	0.473446
PmSWEET8	3.02758	2.54343	4.58	16.3484
PmSWEET9	0.102626	0.020416	0	0
PmSWEET10	0	0.0990221	0	0
PmSWEET11	11.0259	20.4289	61.9636	261.475
PmSWEET12	268.331	368.203	317.75	44.9027
PmSWEET13	16.7326	26.4829	39.0001	37.4615
PmSWEET14	0	0	0.93615	5.2416
PmSWEET15	0.173671	0.119626	0.166707	0.392709
PmSWEET16	0	0	0	0
PmSWEET17	1.90603	3.29265	11.0219	70.6554

## Sheet: Supplementary Table S9
Supplementary Table S9. Expression profiles of 17 PmSWEET genes in different regions and seasons (FPKM).
Season		Autumn (Oct.)			Winter (Jan.)			Spring (Mar.)
Temperature	7.3°C	6.1°C	7.9°C	-5.4°C	-11.4°C	-22.8°C	3.2°C	3.2°C	5.3°C
Gene name	BJ-2_FPKM	CF-2_FPKM	GZL-2_FPKM	BJ-3_FPKM	CF-3_FPKM	GZL-3_FPKM	BJ-1_FPKM	CF-1_FPKM	GZL-1_FPKM
PmSWEET1	3.56275	14.0403	1.79805	29.234	29.8395	0.686083	54.4049	19.9388	24.9949
PmSWEET2	3.33104	4.33126	3.16392	1.91864	3.5271	4.93055	1.28474	13.5688	10.9959
PmSWEET3	45.9233	48.8857	74.6085	40.2044	41.4121	64.6481	77.9967	48.9194	83.6681
PmSWEET4	1.62929	2.57376	3.31663	3.54023	3.02858	2.49821	4.55405	5.62183	8.22751
PmSWEET5	0	0	0	0	0	0	0	0	0
PmSWEET6	0	0	0	0	0	0	0	0	0
PmSWEET7	0.200916	1.51031	4.75511	0.386548	0.623599	0	4.04684	7.57761	20.4073
PmSWEET8	33.2601	27.0714	48.709	19.5974	18.685	26.022	59.312	76.1218	49.8062
PmSWEET9	0	0	0	0	0	0	0	0.282078	0
PmSWEET10	0	0	0	0.225809	0	0	0	0	0
PmSWEET11	0	0	0	0	0	0	0	0	0
PmSWEET12	336.525	176.071	53.3465	755.175	218.144	161.681	7.2736	3.02558	1.5972
PmSWEET13	582.802	621.579	520.127	587.009	474.305	328.732	216.93	59.7741	35.7488
PmSWEET14	0	0	0	0	0	0	0	0	0
PmSWEET15	0.365159	0.198175	0	23.2846	8.8562	3.86276	10.1592	0.65604	0.131454
PmSWEET16	0	0	0	0	0	0	0	0	0
PmSWEET17	0	0	0	0	0	0	0	0	0
