# Supplementary material for: Genome-wide identification of the SWEET gene family mediating the cold stress response in Prunus mume
Source: PeerJ. 2022 May 3;10:e13273. doi: 10.7717/peerj.13273 (PMC9074862; doi:10.7717/peerj.13273)
Supplement: Supplemental Information 7 — Expression analyses of 11 PmSWEETs in P. mume ’Zaolve’ exposed to 4 °C for different times (0/1/4/6/12/24/48/72 h), where 0 h indicates control. [file peerj-10-13273-s007.xlsx]

## Sheet: Zaolve_SWEET1
	SWEET1_Zaolve										Internal reference
	0h	1h	4h	6h	12h	24h	48h	72h			0h	1h	4h	6h	12h	24h	48h	72h
Ct value	30.87	30.55	32.92	34.28	30.65	31.37	26.93	26.54			23.81	23.94	24.04	23.2	22.56	22.98	23.84	23.63
	30.63	30.62	32.29	33.25	31.16	30.8	27.01	26.74			23.31	23.96	23.72	23.09	22.74	22.99	23.12	23.29
	30.98	31.32	33.28	33.28	31.18	31.36	27.17	27.06			23.51	23.93	24.12	23.47	22.65	23.19	23.43	23.4
Average value	30.8267	30.83	32.83	33.6033	30.9967	31.1767	27.0367	26.78			23.5433	23.9433	23.96	23.2533	22.65	23.0533	23.4633	23.44
Internal reference	23.5433	23.9433	23.96	23.2533	22.65	23.0533	23.4633	23.44
dct	7.28333	6.88667	8.87	10.35	8.34667	8.12333	3.57333	3.34
ddct	0	-0.396667	1.58667	3.06667	1.06333	0.84	-3.71	-3.94333
﹣ddct	0	0.396667	-1.58667	-3.06667	-1.06333	-0.84	3.71	3.94333
﹣ddct	0	0.396667	-1.58667	-3.06667	-1.06333	-0.84	3.71	3.94333
2﹣ddct	1	1.31646	0.33294	0.119355	0.478525	0.558644	13.0864	15.3837
2﹣ddct	1	1.31646	0.33294	0.119355	0.478525	0.558644	13.0864	15.3837
Se-gene	0.178979	0.425793	0.501099	0.586202	0.300389	0.326241	0.122202	0.262298			0.251661	0.0152753	0.21166	0.195533	0.09	0.118462	0.361156	0.173494
Se-ck	0.251661	0.0152753	0.21166	0.195533	0.09	0.118462	0.361156	0.173494
	0.0320333	0.1813	0.2511	0.343633	0.0902333	0.106433	0.0149333	0.0688
	0.0633333	0.000233333	0.0448	0.0382333	0.0081	0.0140333	0.130433	0.0301
	0.0953667	0.181533	0.2959	0.381867	0.0983333	0.120467	0.145367	0.0989
	0.0317889	0.0605111	0.0986333	0.127289	0.0327778	0.0401556	0.0484556	0.0329667
	0.178294	0.24599	0.314059	0.356776	0.181046	0.200389	0.220126	0.181567
X	0.178294	0.24599	0.314059	0.356776	0.181046	0.200389	0.220126	0.181567
﹣ddct	0	0.396667	-1.58667	-3.06667	-1.06333	-0.84	3.71	3.94333
	-0.178294	0.150677	-1.90073	-3.42344	-1.24438	-1.04039	3.48987	3.76177
	0.178294	0.642657	-1.27261	-2.70989	-0.882287	-0.639611	3.93013	4.1249
	0.883747	1.11009	0.267809	0.0932054	0.422089	0.486197	11.2346	13.5645
	1.13155	1.5612	0.413911	0.152842	0.542507	0.641886	15.2435	17.4469
	-0.247798	-0.451112	-0.146103	-0.0596362	-0.120417	-0.155689	-4.00897	-3.8824
	-0.123899	-0.225556	-0.0730513	-0.0298181	-0.0602087	-0.0778446	-2.00448	-1.9412
	0h	1h	4h	6h	12h	24h	48h	72h
PmSWEET1	1	1.31646	0.33294	0.119355	0.478525	0.558644	13.0864	15.3837
Standard deviation	-0.123899	-0.225556	-0.0730513	-0.0298181	-0.0602087	-0.0778446	-2.00448	-1.9412

## Sheet: Zaolve_SWEET2
	SWEET2_Zaolve										Internal reference
	0h	1h	4h	6h	12h	24h	48h	72h			0h	1h	4h	6h	12h	24h	48h	72h
Ct value	23.86	26.05	25.74	26.07	23.94	24.11	24.03	24.5			23.81	24.22	23.52	24.33	22.56	23.09	23.84	23.63
	23.37	25.83	25.77	26	23.75	24.15	24.1	24.72			23.31	24.06	23.41	24.13	22.74	23.11	23.12	23.29
	23.48	25.86	25.64	25.78	23.55	24.29	23.99	24.51			23.51	24.07	23.46	24.32	22.65	23.04	23.43	23.4
Average value	23.57	25.9133	25.7167	25.95	23.7467	24.1833	24.04	24.5767			23.5433	24.1167	23.4633	24.26	22.65	23.08	23.4633	23.44
Internal reference	23.5433	24.1167	23.4633	24.26	22.65	23.08	23.4633	23.44
dct	0.0266667	1.79667	2.25333	1.69	1.09667	1.10333	0.576667	1.13667
ddct	0	1.77	2.22667	1.66333	1.07	1.07667	0.55	1.11
﹣ddct	0	-1.77	-2.22667	-1.66333	-1.07	-1.07667	-0.55	-1.11
﹣ddct	0	-1.77	-2.22667	-1.66333	-1.07	-1.07667	-0.55	-1.11
2﹣ddct	1	0.293209	0.213652	0.315709	0.476319	0.474123	0.68302	0.463294
2﹣ddct	1	0.293209	0.213652	0.315709	0.476319	0.474123	0.68302	0.463294
Se-gene	0.257099	0.119304	0.0680686	0.151327	0.195021	0.0945163	0.0556776	0.124231			0.251661	0.0896289	0.0550757	0.112694	0.09	0.0360555	0.361156	0.173494
Se-ck	0.251661	0.0896289	0.0550757	0.112694	0.09	0.0360555	0.361156	0.173494
	0.0661	0.0142333	0.00463333	0.0229	0.0380333	0.00893333	0.0031	0.0154333
	0.0633333	0.00803333	0.00303333	0.0127	0.0081	0.0013	0.130433	0.0301
	0.129433	0.0222667	0.00766667	0.0356	0.0461333	0.0102333	0.133533	0.0455333
	0.0431444	0.00742222	0.00255556	0.0118667	0.0153778	0.00341111	0.0445111	0.0151778
	0.207712	0.0861523	0.0505525	0.108934	0.124007	0.0584047	0.210977	0.123198
X	0.207712	0.0861523	0.0505525	0.108934	0.124007	0.0584047	0.210977	0.123198
﹣ddct	0	-1.77	-2.22667	-1.66333	-1.07	-1.07667	-0.55	-1.11
	-0.207712	-1.85615	-2.27722	-1.77227	-1.19401	-1.13507	-0.760977	-1.2332
	0.207712	-1.68385	-2.17611	-1.5544	-0.945993	-1.01826	-0.339023	-0.986802
	0.865909	0.276212	0.206295	0.292748	0.437087	0.455312	0.590097	0.425373
	1.15486	0.311251	0.221271	0.34047	0.519072	0.493711	0.790576	0.504595
	-0.288946	-0.0350395	-0.0149759	-0.0477221	-0.0819851	-0.0383984	-0.20048	-0.0792217
	-0.144473	-0.0175197	-0.00748796	-0.023861	-0.0409925	-0.0191992	-0.10024	-0.0396108
	0h	1h	4h	6h	12h	24h	48h	72h
PmSWEET2	1	0.293209	0.213652	0.315709	0.476319	0.474123	0.68302	0.463294
Standard deviation	-0.144473	-0.0175197	-0.00748796	-0.023861	-0.0409925	-0.0191992	-0.10024	-0.0396108

## Sheet: Zaolve_SWEET3
	SWEET3_Zaolve										Internal reference
	0h	1h	4h	6h	12h	24h	48h	72h			0h	1h	4h	6h	12h	24h	48h	72h
Ct value	22.39	23.23	23.74	23.73	22.16	22.17	22.18	22.27			23.81	23.94	24.04	24.33	22.56	22.98	23.84	23.63
	22.54	23.34	23.6	23.7	22.39	22.07	22.13	22.13			23.31	23.96	23.72	24.13	22.74	22.99	23.12	23.29
	22.88	23.38	23.99	23.82	22.15	22.13	22.15	22.23			23.51	23.93	24.12	24.32	22.65	23.19	23.43	23.4
Average value	22.6033	23.3167	23.7767	23.75	22.2333	22.1233	22.1533	22.21			23.5433	23.9433	23.96	24.26	22.65	23.0533	23.4633	23.44
Internal reference	23.5433	23.9433	23.96	24.26	22.65	23.0533	23.4633	23.44
dct	-0.94	-0.626667	-0.183333	-0.51	-0.416667	-0.93	-1.31	-1.23
ddct	0	0.313333	0.756667	0.43	0.523333	0.01	-0.37	-0.29
﹣ddct	0	-0.313333	-0.756667	-0.43	-0.523333	-0.01	0.37	0.29
﹣ddct	0	-0.313333	-0.756667	-0.43	-0.523333	-0.01	0.37	0.29
2﹣ddct	1	0.80478	0.591862	0.742262	0.695762	0.993092	1.29235	1.22264
2﹣ddct	1	0.80478	0.591862	0.742262	0.695762	0.993092	1.29235	1.22264
Se-gene	0.251064	0.0776745	0.197569	0.06245	0.135769	0.0503322	0.0251661	0.072111			0.251661	0.0152753	0.21166	0.112694	0.09	0.118462	0.361156	0.173494
Se-ck	0.251661	0.0152753	0.21166	0.112694	0.09	0.118462	0.361156	0.173494
	0.0630333	0.00603333	0.0390333	0.0039	0.0184333	0.00253333	0.000633333	0.0052
	0.0633333	0.000233333	0.0448	0.0127	0.0081	0.0140333	0.130433	0.0301
	0.126367	0.00626667	0.0838333	0.0166	0.0265333	0.0165667	0.131067	0.0353
	0.0421222	0.00208889	0.0279444	0.00553333	0.00884444	0.00552222	0.0436889	0.0117667
	0.205237	0.0457044	0.167166	0.0743864	0.0940449	0.0743117	0.209019	0.108474
X	0.205237	0.0457044	0.167166	0.0743864	0.0940449	0.0743117	0.209019	0.108474
﹣ddct	0	-0.313333	-0.756667	-0.43	-0.523333	-0.01	0.37	0.29
	-0.205237	-0.359038	-0.923833	-0.504386	-0.617378	-0.0843117	0.160981	0.181526
	0.205237	-0.267629	-0.589501	-0.355614	-0.429288	0.0643117	0.579019	0.398474
	0.867396	0.779684	0.527107	0.70496	0.651854	0.943234	1.11805	1.13408
	1.15288	0.830684	0.664573	0.781537	0.742628	1.04559	1.49383	1.31811
	-0.28548	-0.0509992	-0.137466	-0.076577	-0.0907735	-0.102351	-0.375786	-0.184031
	-0.14274	-0.0254996	-0.068733	-0.0382885	-0.0453868	-0.0511757	-0.187893	-0.0920153
	0h	1h	4h	6h	12h	24h	48h	72h
PmSWEET3	1	0.80478	0.591862	0.742262	0.695762	0.993092	1.29235	1.22264
Standard deviation	-0.14274	-0.0254996	-0.068733	-0.0382885	-0.0453868	-0.0511757	-0.187893	-0.0920153

## Sheet: Zaolve_SWEET4
	SWEET4_Zaolve										Internal reference
	0h	1h	4h	6h	12h	24h	48h	72h			0h	1h	4h	6h	12h	24h	48h	72h
Ct value	25.11	26.06	25.26	25.29	24.01	25.38	25.79	25.89			23.39	24.03	24.23	24.34	22.57	22.72	23.46	23.47
	25.19	26.14	25.37	25.38	24.04	25.84	26.01	25.88			23.31	23.91	24.08	24.3	22.56	22.56	23.14	23.42
	25.15	25.9	25.34	25.66	24.3	26.02	26.45	25.91			23.55	23.91	24.11	24.34	22.46	22.64	23.37	23.31
Average value	25.15	26.0333	25.3233	25.4433	24.1167	25.7467	26.0833	25.8933			23.4167	23.95	24.14	24.3267	22.53	22.64	23.3233	23.4
Internal reference	23.4167	23.95	24.14	24.3267	22.53	22.64	23.3233	23.4
dct	1.73333	2.08333	1.18333	1.11667	1.58667	3.10667	2.76	2.49333
ddct	0	0.35	-0.55	-0.616667	-0.146667	1.37333	1.02667	0.76
﹣ddct	0	-0.35	0.55	0.616667	0.146667	-1.37333	-1.02667	-0.76
﹣ddct	0	-0.35	0.55	0.616667	0.146667	-1.37333	-1.02667	-0.76
2﹣ddct	1	0.784584	1.46409	1.53333	1.10701	0.385998	0.490843	0.590496
2﹣ddct	1	0.784584	1.46409	1.53333	1.10701	0.385998	0.490843	0.590496
Se-gene	0.04	0.122202	0.0568624	0.192959	0.159478	0.330051	0.336056	0.0152753			0.122202	0.069282	0.0793725	0.023094	0.0608276	0.08	0.165025	0.0818535
Se-ck	0.122202	0.069282	0.0793725	0.023094	0.0608276	0.08	0.165025	0.0818535
	0.0016	0.0149333	0.00323333	0.0372333	0.0254333	0.108933	0.112933	0.000233333
	0.0149333	0.0048	0.0063	0.000533333	0.0037	0.0064	0.0272333	0.0067
	0.0165333	0.0197333	0.00953333	0.0377667	0.0291333	0.115333	0.140167	0.00693333
	0.00551111	0.00657778	0.00317778	0.0125889	0.00971111	0.0384444	0.0467222	0.00231111
	0.0742369	0.0811035	0.0563718	0.1122	0.098545	0.196073	0.216153	0.048074
X	0.0742369	0.0811035	0.0563718	0.1122	0.098545	0.196073	0.216153	0.048074
﹣ddct	0	-0.35	0.55	0.616667	0.146667	-1.37333	-1.02667	-0.76
	-0.0742369	-0.431104	0.493628	0.504466	0.0481217	-1.56941	-1.24282	-0.808074
	0.0742369	-0.268896	0.606372	0.728867	0.245212	-1.17726	-0.810513	-0.711926
	0.949844	0.741694	1.40798	1.4186	1.03392	0.336947	0.422546	0.571144
	1.0528	0.829954	1.52243	1.65734	1.18527	0.44219	0.570179	0.610505
	-0.10296	-0.0882599	-0.114444	-0.238738	-0.151349	-0.105243	-0.147633	-0.0393608
	-0.0514798	-0.0441299	-0.0572222	-0.119369	-0.0756743	-0.0526216	-0.0738165	-0.0196804
	0h	1h	4h	6h	12h	24h	48h	72h
PmSWEET4	1	0.784584	1.46409	1.53333	1.10701	0.385998	0.490843	0.590496
Standard deviation	-0.0514798	-0.0441299	-0.0572222	-0.119369	-0.0756743	-0.0526216	-0.0738165	-0.0196804

## Sheet: Zaolve_SWEET7
	SWEET7_Zaolve										Internal reference
	0h	1h	4h	6h	12h	24h	48h	72h			0h	1h	4h	6h	12h	24h	48h	72h
Ct value	25.6	26.22	27.63	27.92	26.67	26.78	27.01	26.26			23.57	23.75	23.86	24.36	22.48	22.76	23.22	23.21
	25.01	26.09	27.15	27.78	26.61	26.08	27.48	26.6			23.18	23.89	24.06	24.18	22.48	22.53	22.76	23.28
	25.81	26.06	27.58	28.27	27.42	26.92	27.23	26.56			23.52	24.2	24.15	24.36	22.39	22.44	23.07	23.24
Average value	25.4733	26.1233	27.4533	27.99	26.9	26.5933	27.24	26.4733			23.4233	23.9467	24.0233	24.3	22.45	22.5767	23.0167	23.2433
Internal reference	23.4233	23.9467	24.0233	24.3	22.45	22.5767	23.0167	23.2433
dct	2.05	2.17667	3.43	3.69	4.45	4.01667	4.22333	3.23
ddct	0	0.126667	1.38	1.64	2.4	1.96667	2.17333	1.18
﹣ddct	0	-0.126667	-1.38	-1.64	-2.4	-1.96667	-2.17333	-1.18
﹣ddct	0	-0.126667	-1.38	-1.64	-2.4	-1.96667	-2.17333	-1.18
2﹣ddct	1	0.915945	0.384219	0.320856	0.189465	0.255843	0.221698	0.441351
2﹣ddct	1	0.915945	0.384219	0.320856	0.189465	0.255843	0.221698	0.441351
Se-gene	0.414769	0.085049	0.263881	0.252389	0.451331	0.450037	0.23516	0.185831			0.212211	0.23029	0.148436	0.103923	0.0519615	0.165025	0.234592	0.0351188
Se-ck	0.212211	0.23029	0.148436	0.103923	0.0519615	0.165025	0.234592	0.0351188
	0.172033	0.00723333	0.0696333	0.0637	0.2037	0.202533	0.0553	0.0345333
	0.0450333	0.0530333	0.0220333	0.0108	0.0027	0.0272333	0.0550333	0.00123333
	0.217067	0.0602667	0.0916667	0.0745	0.2064	0.229767	0.110333	0.0357667
	0.0723556	0.0200889	0.0305556	0.0248333	0.0688	0.0765889	0.0367778	0.0119222
	0.26899	0.141735	0.174801	0.157586	0.262298	0.276747	0.191775	0.109189
X	0.26899	0.141735	0.174801	0.157586	0.262298	0.276747	0.191775	0.109189
﹣ddct	0	-0.126667	-1.38	-1.64	-2.4	-1.96667	-2.17333	-1.18
	-0.26899	-0.268402	-1.5548	-1.79759	-2.6623	-2.24341	-2.36511	-1.28919
	0.26899	0.0150686	-1.2052	-1.48241	-2.1377	-1.68992	-1.98156	-1.07081
	0.8299	0.830239	0.340375	0.287656	0.157968	0.211186	0.194103	0.409181
	1.20496	1.0105	0.43371	0.357889	0.227241	0.309944	0.253216	0.476051
	-0.375063	-0.180261	-0.0933343	-0.0702339	-0.0692736	-0.0987581	-0.0591137	-0.0668703
	-0.187532	-0.0901304	-0.0466671	-0.035117	-0.0346368	-0.0493791	-0.0295568	-0.0334351
	0h	1h	4h	6h	12h	24h	48h	72h
PmSWEET7	1	0.915945	0.384219	0.320856	0.189465	0.255843	0.221698	0.441351
Standard deviation	-0.187532	-0.0901304	-0.0466671	-0.035117	-0.0346368	-0.0493791	-0.0295568	-0.0334351

## Sheet: Zaolve_SWEET8
	SWEET8_Zaolve										Internal reference
	0h	1h	4h	6h	12h	24h	48h	72h			0h	1h	4h	6h	12h	24h	48h	72h
Ct value	24.52	25.69	26.61	28.25	27.26	27.34	27.27	26.54			23.57	23.75	23.86	24.36	22.48	22.76	23.26	23.21
	24.31	25.62	26.36	27.94	27.24	27.13	27.36	26.96			23.18	23.89	24.06	24.18	22.48	22.53	23.08	23.28
	24.44	25.37	26.21	28.04	27.24	27.18	27.45	26.68			23.52	24.2	24.15	24.36	22.39	22.44	23.29	23.24
Average value	24.4233	25.56	26.3933	28.0767	27.2467	27.2167	27.36	26.7267			23.4233	23.9467	24.0233	24.3	22.45	22.5767	23.21	23.2433
Internal reference	23.4233	23.9467	24.0233	24.3	22.45	22.5767	23.21	23.2433
dct	1	1.61333	2.37	3.77667	4.79667	4.64	4.15	3.48333
ddct	0	0.613333	1.37	2.77667	3.79667	3.64	3.15	2.48333
﹣ddct	0	-0.613333	-1.37	-2.77667	-3.79667	-3.64	-3.15	-2.48333
﹣ddct	0	-0.613333	-1.37	-2.77667	-3.79667	-3.64	-3.15	-2.48333
2﹣ddct	1	0.653685	0.386891	0.145928	0.0719597	0.0802141	0.112656	0.178831
2﹣ddct	1	0.653685	0.386891	0.145928	0.0719597	0.0802141	0.112656	0.178831
Se-gene	0.105987	0.168226	0.202073	0.158219	0.011547	0.109697	0.09	0.213854			0.212211	0.23029	0.148436	0.103923	0.0519615	0.165025	0.113578	0.0351188
Se-ck	0.212211	0.23029	0.148436	0.103923	0.0519615	0.165025	0.113578	0.0351188
	0.0112333	0.0283	0.0408333	0.0250333	0.000133333	0.0120333	0.0081	0.0457333
	0.0450333	0.0530333	0.0220333	0.0108	0.0027	0.0272333	0.0129	0.00123333
	0.0562667	0.0813333	0.0628667	0.0358333	0.00283333	0.0392667	0.021	0.0469667
	0.0187556	0.0271111	0.0209556	0.0119444	0.000944444	0.0130889	0.007	0.0156556
	0.136951	0.164655	0.14476	0.109291	0.0307318	0.114407	0.083666	0.125122
X	0.136951	0.164655	0.14476	0.109291	0.0307318	0.114407	0.083666	0.125122
﹣ddct	0	-0.613333	-1.37	-2.77667	-3.79667	-3.64	-3.15	-2.48333
	-0.136951	-0.777988	-1.51476	-2.88596	-3.8274	-3.75441	-3.23367	-2.60846
	0.136951	-0.448679	-1.22524	-2.66738	-3.76593	-3.52559	-3.06633	-2.35821
	0.909439	0.58318	0.349955	0.135282	0.0704431	0.0740988	0.106309	0.163975
	1.09958	0.732714	0.427726	0.157413	0.073509	0.0868342	0.119383	0.195033
	-0.19014	-0.149534	-0.0777719	-0.0221306	-0.00306596	-0.0127354	-0.0130738	-0.0310582
	-0.0950698	-0.074767	-0.0388859	-0.0110653	-0.00153298	-0.0063677	-0.00653692	-0.0155291
	0h	1h	4h	6h	12h	24h	48h	72h
PmSWEET8	1	0.653685	0.386891	0.145928	0.0719597	0.0802141	0.112656	0.178831
Standard deviation	-0.0950698	-0.074767	-0.0388859	-0.0110653	-0.00153298	-0.0063677	-0.00653692	-0.0155291

## Sheet: Zaolve_SWEET10
	SWEET10_Zaolve										Internal reference
	0h	1h	4h	6h	12h	24h	48h	72h			0h	1h	4h	6h	12h	24h	48h	72h
Ct value	28.39	27.58	28.25	27.94	27.53	27.94	27.68	27.82			23.03	23.68	23.83	23.87	22.12	22.19	22.93	23.12
	27.75	28	28.2	28.38	28.53	28.61	28.02	28.35			22.9	23.53	23.74	23.71	22.1	22.24	22.73	23.09
	28.19	28.19	28.28	27.98	28.2	28.02	28.91	28.11			23.04	23.43	23.77	23.81	22.08	22.24	22.73	22.97
Average value	28.11	27.9233	28.2433	28.1	28.0867	28.19	28.2033	28.0933			22.99	23.5467	23.78	23.7967	22.1	22.2233	22.7967	23.06
Internal reference	22.99	23.5467	23.78	23.7967	22.1	22.2233	22.7967	23.06
dct	5.12	4.37667	4.46333	4.30333	5.98667	5.96667	5.40667	5.03333
ddct	0	-0.743333	-0.656667	-0.816667	0.866667	0.846667	0.286667	-0.0866667
﹣ddct	0	0.743333	0.656667	0.816667	-0.866667	-0.846667	-0.286667	0.0866667
﹣ddct	0	0.743333	0.656667	0.816667	-0.866667	-0.846667	-0.286667	0.0866667
2﹣ddct	1	1.67404	1.57644	1.76133	0.548412	0.556068	0.819794	1.06191
2﹣ddct	1	1.67404	1.57644	1.76133	0.548412	0.556068	0.819794	1.06191
Se-gene	0.327414	0.312143	0.0404145	0.243311	0.509542	0.365923	0.635164	0.265393			0.0781025	0.125831	0.0458258	0.080829	0.02	0.0288675	0.11547	0.0793725
Se-ck	0.0781025	0.125831	0.0458258	0.080829	0.02	0.0288675	0.11547	0.0793725
	0.1072	0.0974333	0.00163333	0.0592	0.259633	0.1339	0.403433	0.0704333
	0.0061	0.0158333	0.0021	0.00653333	0.0004	0.000833333	0.0133333	0.0063
	0.1133	0.113267	0.00373333	0.0657333	0.260033	0.134733	0.416767	0.0767333
	0.0377667	0.0377556	0.00124444	0.0219111	0.0866778	0.0449111	0.138922	0.0255778
	0.194336	0.194308	0.0352767	0.148024	0.294411	0.211922	0.372723	0.159931
X	0.194336	0.194308	0.0352767	0.148024	0.294411	0.211922	0.372723	0.159931
﹣ddct	0	0.743333	0.656667	0.816667	-0.866667	-0.846667	-0.286667	0.0866667
	-0.194336	0.549025	0.62139	0.668643	-1.16108	-1.05859	-0.659389	-0.0732639
	0.194336	0.937641	0.691943	0.964691	-0.572256	-0.634744	0.086056	0.246597
	0.873975	1.4631	1.53836	1.58958	0.447178	0.480101	0.633146	0.950485
	1.1442	1.91539	1.61546	1.95165	0.672564	0.644055	1.06146	1.18641
	-0.270223	-0.452297	-0.0771015	-0.362068	-0.225386	-0.163954	-0.428318	-0.23592
	-0.135112	-0.226149	-0.0385508	-0.181034	-0.112693	-0.0819768	-0.214159	-0.11796
	0h	1h	4h	6h	12h	24h	48h	72h
PmSWEET10	1	1.67404	1.57644	1.76133	0.548412	0.556068	0.819794	1.06191
Standard deviation	-0.135112	-0.226149	-0.0385508	-0.181034	-0.112693	-0.0819768	-0.214159	-0.11796

## Sheet: Zaolve_SWEET12
	SWEET12_Zaolve										Internal reference
	0h	1h	4h	6h	12h	24h	48h	72h			0h	1h	4h	6h	12h	24h	48h	72h
Ct value	30.18	33.3	36.08	35.85	33.28	30.8	29.38	26.78			23.03	23.58	23.53	23.71	22.69	22.63	22.93	23.2
	30.2	31.7	36.18	35.96	33.53	31.59	29.8	27.14			22.9	23.51	23.64	24.2	22.1	22.69	22.73	23.26
	29.41	32.95	34.85	35.92	33.89	31.41	29.36	26.53			23.04	23.49	23.74	24.04	22.08	22.54	22.73	23.11
Average value	29.93	32.65	35.7033	35.91	33.5667	31.2667	29.5133	26.8167			22.99	23.5267	23.6367	23.9833	22.29	22.62	22.7967	23.19
Internal reference	22.99	23.5267	23.6367	23.9833	22.29	22.62	22.7967	23.19
dct	6.94	9.12333	12.0667	11.9267	11.2767	8.64667	6.71667	3.62667
ddct	0	2.18333	5.12667	4.98667	4.33667	1.70667	-0.223333	-3.31333
﹣ddct	0	-2.18333	-5.12667	-4.98667	-4.33667	-1.70667	0.223333	3.31333
﹣ddct	0	-2.18333	-5.12667	-4.98667	-4.33667	-1.70667	0.223333	3.31333
2﹣ddct	1	0.220166	0.0286233	0.0315402	0.0494918	0.306367	1.16743	9.9406
2﹣ddct	1	0.220166	0.0286233	0.0315402	0.0494918	0.306367	1.16743	9.9406
Se-gene	0.450444	0.84113	0.740698	0.0556776	0.306649	0.414045	0.248462	0.306649			0.0781025	0.0472582	0.10504	0.249867	0.346554	0.0754983	0.11547	0.0754983
Se-ck	0.0781025	0.0472582	0.10504	0.249867	0.346554	0.0754983	0.11547	0.0754983
	0.2029	0.7075	0.548633	0.0031	0.0940333	0.171433	0.0617333	0.0940333
	0.0061	0.00223333	0.0110333	0.0624333	0.1201	0.0057	0.0133333	0.0057
	0.209	0.709733	0.559667	0.0655333	0.214133	0.177133	0.0750667	0.0997333
	0.0696667	0.236578	0.186556	0.0218444	0.0713778	0.0590444	0.0250222	0.0332444
	0.263944	0.486393	0.431921	0.147799	0.267166	0.242991	0.158184	0.182331
X	0.263944	0.486393	0.431921	0.147799	0.267166	0.242991	0.158184	0.182331
﹣ddct	0	-2.18333	-5.12667	-4.98667	-4.33667	-1.70667	0.223333	3.31333
	-0.263944	-2.66973	-5.55859	-5.13447	-4.60383	-1.94966	0.0651492	3.131
	0.263944	-1.69694	-4.69475	-4.83887	-4.0695	-1.46368	0.381517	3.49566
	0.832808	0.157157	0.0212177	0.028469	0.0411252	0.258878	1.04619	8.76044
	1.20076	0.308439	0.0386136	0.0349426	0.0595605	0.362568	1.30271	11.2798
	-0.367949	-0.151283	-0.0173959	-0.00647365	-0.0184353	-0.10369	-0.256518	-2.51932
	-0.183975	-0.0756415	-0.00869796	-0.00323682	-0.00921764	-0.0518452	-0.128259	-1.25966
	0h	1h	4h	6h	12h	24h	48h	72h
PmSWEET12	1	0.220166	0.0286233	0.0315402	0.0494918	0.306367	1.16743	9.9406
Standard deviation	-0.183975	-0.0756415	-0.00869796	-0.00323682	-0.00921764	-0.0518452	-0.128259	-1.25966

## Sheet: Zaolve_SWEET13
	SWEET13_Zaolve										Internal reference
	0h	1h	4h	6h	12h	24h	48h	72h			0h	1h	4h	6h	12h	24h	48h	72h
Ct value	33.74	30.93	30.41	30.1	27.34	27.79	28.02	27.12			23.83	23.76	24.18	23.2	22.52	22.57	23.13	23.74
	34.51	30.84	30.44	29.79	28	28.49	28.3	27.95			23.56	23.73	24.11	23.09	22.4	22.59	23.1	23.55
	34.19	31.54	30.46	29.89	28.38	28.73	28.32	27.66			23.97	23.7	24.18	23.47	22.38	22.39	23.15	23.22
Average value	34.1467	31.1033	30.4367	29.9267	27.9067	28.3367	28.2133	27.5767			23.7867	23.73	24.1567	23.2533	22.4333	22.5167	23.1267	23.5033
Internal reference	23.7867	23.73	24.1567	23.2533	22.4333	22.5167	23.1267	23.5033
dct	10.36	7.37333	6.28	6.67333	5.47333	5.82	5.08667	4.07333
ddct	0	-2.98667	-4.08	-3.68667	-4.88667	-4.54	-5.27333	-6.28667
﹣ddct	0	2.98667	4.08	3.68667	4.88667	4.54	5.27333	6.28667
﹣ddct	0	2.98667	4.08	3.68667	4.88667	4.54	5.27333	6.28667
2﹣ddct	1	7.9264	16.9123	12.8765	29.5824	23.2636	38.6751	78.0684
2﹣ddct	1	7.9264	16.9123	12.8765	29.5824	23.2636	38.6751	78.0684
Se-gene	0.386825	0.380832	0.0251661	0.158219	0.526245	0.488399	0.16773	0.421228			0.208407	0.03	0.0404145	0.195533	0.0757188	0.110151	0.0251661	0.263122
Se-ck	0.208407	0.03	0.0404145	0.195533	0.0757188	0.110151	0.0251661	0.263122
	0.149633	0.145033	0.000633333	0.0250333	0.276933	0.238533	0.0281333	0.177433
	0.0434333	0.0009	0.00163333	0.0382333	0.00573333	0.0121333	0.000633333	0.0692333
	0.193067	0.145933	0.00226667	0.0632667	0.282667	0.250667	0.0287667	0.246667
	0.0643556	0.0486444	0.000755556	0.0210889	0.0942222	0.0835556	0.00958889	0.0822222
	0.253684	0.220555	0.0274874	0.14522	0.306956	0.28906	0.0979229	0.286744
X	0.253684	0.220555	0.0274874	0.14522	0.306956	0.28906	0.0979229	0.286744
﹣ddct	0	2.98667	4.08	3.68667	4.88667	4.54	5.27333	6.28667
	-0.253684	2.76611	4.05251	3.54145	4.57971	4.25094	5.17541	5.99992
	0.253684	3.20722	4.10749	3.83189	5.19362	4.82906	5.37126	6.57341
	0.838752	6.80272	16.5931	11.6434	23.9128	19.0397	36.1371	63.9966
	1.19225	9.2357	17.2376	14.2401	36.5962	28.4244	41.3913	95.2344
	-0.353496	-2.43298	-0.644492	-2.59665	-12.6834	-9.38472	-5.25417	-31.2378
	-0.176748	-1.21649	-0.322246	-1.29832	-6.34172	-4.69236	-2.62709	-15.6189
	0h	1h	4h	6h	12h	24h	48h	72h
PmSWEET13	1	7.9264	16.9123	12.8765	29.5824	23.2636	38.6751	78.0684
Standard deviation	-0.176748	-1.21649	-0.322246	-1.29832	-6.34172	-4.69236	-2.62709	-15.6189

## Sheet: Zaolve_SWEET14
	SWEET14_Zaolve										Internal reference
	0h	1h	4h	6h	12h	24h	48h	72h			0h	1h	4h	6h	12h	24h	48h	72h
Ct value	33.48	35.75	34.04	35.75	36.05	31.37	33.19	33.73			23.27	23.58	23.53	24.16	22.69	22.69	23.13	23.74
	34.45	34.78	35.01	35.78	35.11	31.15	33.53	33.69			23.25	23.51	24.18	24.19	22.52	22.8	23.32	23.55
	33.76	35.73	35.34	35.35	33.67	34.13	33.86	32.97			23.17	23.49	24.18	24.04	22.4	22.76	23.15	23.22
Average value	33.8967	35.42	34.7967	35.6267	34.9433	32.2167	33.5267	33.4633			23.23	23.5267	23.9633	24.13	22.5367	22.75	23.2	23.5033
Internal reference	23.23	23.5267	23.9633	24.13	22.5367	22.75	23.2	23.5033
dct	10.6667	11.8933	10.8333	11.4967	12.4067	9.46667	10.3267	9.96
ddct	0	1.22667	0.166667	0.83	1.74	-1.2	-0.34	-0.706667
﹣ddct	0	-1.22667	-0.166667	-0.83	-1.74	1.2	0.34	0.706667
﹣ddct	0	-1.22667	-0.166667	-0.83	-1.74	1.2	0.34	0.706667
2﹣ddct	1	0.427304	0.890899	0.562529	0.29937	2.2974	1.26576	1.63203
2﹣ddct	1	0.427304	0.890899	0.562529	0.29937	2.2974	1.26576	1.63203
Se-gene	0.499233	0.554346	0.675747	0.240069	1.19872	1.66064	0.335012	0.427707			0.052915	0.0472582	0.375278	0.0793725	0.145717	0.0556776	0.104403	0.263122
Se-ck	0.052915	0.0472582	0.375278	0.0793725	0.145717	0.0556776	0.104403	0.263122
	0.249233	0.3073	0.456633	0.0576333	1.43693	2.75773	0.112233	0.182933
	0.0028	0.00223333	0.140833	0.0063	0.0212333	0.0031	0.0109	0.0692333
	0.252033	0.309533	0.597467	0.0639333	1.45817	2.76083	0.123133	0.252167
	0.0840111	0.103178	0.199156	0.0213111	0.486056	0.920278	0.0410444	0.0840556
	0.289847	0.321213	0.446268	0.145983	0.697177	0.959311	0.202594	0.289923
X	0.289847	0.321213	0.446268	0.145983	0.697177	0.959311	0.202594	0.289923
﹣ddct	0	-1.22667	-0.166667	-0.83	-1.74	1.2	0.34	0.706667
	-0.289847	-1.54788	-0.612935	-0.975983	-2.43718	0.240689	0.137406	0.416743
	0.289847	-0.905454	0.279602	-0.684017	-1.04282	2.15931	0.542594	0.99659
	0.817989	0.342012	0.653865	0.508393	0.184645	1.18156	1.09993	1.33491
	1.22251	0.533865	1.21386	0.62243	0.485377	4.46701	1.45659	1.99528
	-0.404521	-0.191852	-0.559995	-0.114037	-0.300732	-3.28546	-0.356664	-0.660368
	-0.202261	-0.0959262	-0.279997	-0.0570183	-0.150366	-1.64273	-0.178332	-0.330184
	0h	1h	4h	6h	12h	24h	48h	72h
PmSWEET14	1	0.427304	0.890899	0.562529	0.29937	2.2974	1.26576	1.63203
Standard deviation	-0.202261	-0.0959262	-0.279997	-0.0570183	-0.150366	-1.64273	-0.178332	-0.330184

[truncated: 1 more sheets: Zaolve_SWEET17]
