# Supplementary material for: Genome-wide identification of the SWEET gene family mediating the cold stress response in Prunus mume
Source: PeerJ. 2022 May 3;10:e13273. doi: 10.7717/peerj.13273 (PMC9074862; doi:10.7717/peerj.13273)
Supplement: Supplemental Information 8 — Expression analyses of 11 PmSWEETs in P. mume ’Songchun’ exposed to 4 °C for different times (0/1/4/6/12/24/48/72 h), where 0 h indicates control. [file peerj-10-13273-s008.xlsx]

## Sheet: SWEEI1_Songchun
	SWEET1_Songchun										Internal reference
	0h	1h	4h	6h	12h	24h	48h	72h			0h	1h	4h	6h	12h	24h	48h	72h
Ct value	26.26	26.64	27.05	28.07	28.57	30.26	27.73	27.08			23.14	24.28	23.71	23.3	23.24	23.25	23.31	22.91
	26.2	26.71	27.22	27.69	29.58	30.13	28.08	27.29			23.11	24.31	23.73	23.29	23.16	22.9	22.92	22.64
	26.01	26.83	27.18	28.08	29.37	30.38	28.94	27.18			23.12	24.24	23.75	23.3	23.23	22.75	22.83	22.95
Average value	26.1567	26.7267	27.15	27.9467	29.1733	30.2567	28.25	27.1833			23.1233	24.2767	23.73	23.2967	23.21	22.9667	23.02	22.8333
Internal reference	23.1233	24.2767	23.73	23.2967	23.21	22.9667	23.02	22.8333
dct	3.03333	2.45	3.42	4.65	5.96333	7.29	5.23	4.35
ddct	0	-0.583333	0.386667	1.61667	2.93	4.25667	2.19667	1.31667
﹣ddct	0	0.583333	-0.386667	-1.61667	-2.93	-4.25667	-2.19667	-1.31667
﹣ddct	0	0.583333	-0.386667	-1.61667	-2.93	-4.25667	-2.19667	-1.31667
2﹣ddct	1	1.49831	0.764895	0.326088	0.131215	0.0523137	0.218141	0.401461
2﹣ddct	1	1.49831	0.764895	0.326088	0.131215	0.0523137	0.218141	0.401461
Se-gene	0.130512	0.0960902	0.0888819	0.222336	0.532948	0.125033	0.622656	0.10504			0.0152753	0.0351188	0.02	0.0057735	0.043589	0.25658	0.255147	0.168622
Se-ck	0.0152753	0.0351188	0.02	0.0057735	0.043589	0.25658	0.255147	0.168622
	0.0170333	0.00923333	0.0079	0.0494333	0.284033	0.0156333	0.3877	0.0110333
	0.000233333	0.00123333	0.0004	3.33333e-05	0.0019	0.0658333	0.0651	0.0284333
	0.0172667	0.0104667	0.0083	0.0494667	0.285933	0.0814667	0.4528	0.0394667
	0.00575556	0.00348889	0.00276667	0.0164889	0.0953111	0.0271556	0.150933	0.0131556
	0.0758654	0.0590668	0.0525991	0.128409	0.308725	0.164789	0.388501	0.114698
X	0.0758654	0.0590668	0.0525991	0.128409	0.308725	0.164789	0.388501	0.114698
﹣ddct	0	0.583333	-0.386667	-1.61667	-2.93	-4.25667	-2.19667	-1.31667
	-0.0758654	0.524267	-0.439266	-1.74508	-3.23872	-4.42146	-2.58517	-1.43136
	0.0758654	0.6424	-0.334068	-1.48826	-2.62128	-4.09188	-1.80817	-1.20197
	0.948773	1.4382	0.73751	0.298318	0.105937	0.0466669	0.166643	0.37078
	1.05399	1.56092	0.793297	0.356443	0.162524	0.0586438	0.285554	0.434682
	-0.10522	-0.122722	-0.0557868	-0.0581245	-0.0565873	-0.0119769	-0.118911	-0.0639015
	-0.0526101	-0.0613608	-0.0278934	-0.0290623	-0.0282936	-0.00598845	-0.0594555	-0.0319508
	0h	1h	4h	6h	12h	24h	48h	72h
PmSWEET1	1	1.49831	0.764895	0.326088	0.131215	0.0523137	0.218141	0.401461
Standard deviation	-0.0526101	-0.0613608	-0.0278934	-0.0290623	-0.0282936	-0.00598845	-0.0594555	-0.0319508

## Sheet: SWEET2_Songchun
	SWEET2_Songchun										Internal reference
	0h	1h	4h	6h	12h	24h	48h	72h			0h	1h	4h	6h	12h	24h	48h	72h
Ct value	23.73	25.19	25.03	24.75	25.17	25.92	24.67	25.02			23.14	24.22	23.71	23.3	23.24	23.25	23.31	22.91
	23.19	25.21	24.57	24.76	25.11	25.49	24.62	25.25			23.11	24.06	23.73	23.29	23.16	22.9	22.92	22.64
	23.28	25.28	24.45	24.52	25.14	25.76	25.01	25.12			23.12	24.07	23.75	23.3	23.23	22.75	22.83	22.95
Average value	23.4	25.2267	24.6833	24.6767	25.14	25.7233	24.7667	25.13			23.1233	24.1167	23.73	23.2967	23.21	22.9667	23.02	22.8333
Internal reference	23.1233	24.1167	23.73	23.2967	23.21	22.9667	23.02	22.8333
dct	0.276667	1.11	0.953333	1.38	1.93	2.75667	1.74667	2.29667
ddct	0	0.833333	0.676667	1.10333	1.65333	2.48	1.47	2.02
﹣ddct	0	-0.833333	-0.676667	-1.10333	-1.65333	-2.48	-1.47	-2.02
﹣ddct	0	-0.833333	-0.676667	-1.10333	-1.65333	-2.48	-1.47	-2.02
2﹣ddct	1	0.561231	0.625609	0.46544	0.317905	0.179244	0.360982	0.246558
2﹣ddct	1	0.561231	0.625609	0.46544	0.317905	0.179244	0.360982	0.246558
Se-gene	0.28931	0.0472582	0.306159	0.135769	0.03	0.217332	0.212211	0.115326			0.0152753	0.0896289	0.02	0.0057735	0.043589	0.25658	0.255147	0.168622
Se-ck	0.0152753	0.0896289	0.02	0.0057735	0.043589	0.25658	0.255147	0.168622
	0.0837	0.00223333	0.0937333	0.0184333	0.0009	0.0472333	0.0450333	0.0133
	0.000233333	0.00803333	0.0004	3.33333e-05	0.0019	0.0658333	0.0651	0.0284333
	0.0839333	0.0102667	0.0941333	0.0184667	0.0028	0.113067	0.110133	0.0417333
	0.0279778	0.00342222	0.0313778	0.00615556	0.000933333	0.0376889	0.0367111	0.0139111
	0.167266	0.0584998	0.177138	0.0784573	0.0305505	0.194136	0.191601	0.117945
X	0.167266	0.0584998	0.177138	0.0784573	0.0305505	0.194136	0.191601	0.117945
﹣ddct	0	-0.833333	-0.676667	-1.10333	-1.65333	-2.48	-1.47	-2.02
	-0.167266	-0.891833	-0.853804	-1.18179	-1.68388	-2.67414	-1.6616	-2.13795
	0.167266	-0.774834	-0.499529	-1.02488	-1.62278	-2.28586	-1.2784	-1.90205
	0.890529	0.538929	0.553324	0.440804	0.311244	0.156677	0.316088	0.227203
	1.12293	0.584456	0.707338	0.491453	0.324709	0.205063	0.412253	0.267562
	-0.232399	-0.0455271	-0.154014	-0.0506485	-0.0134649	-0.0483858	-0.0961648	-0.0403589
	-0.1162	-0.0227636	-0.077007	-0.0253243	-0.00673245	-0.0241929	-0.0480824	-0.0201795
	0h	1h	4h	6h	12h	24h	48h	72h
PmSWEET2	1	0.561231	0.625609	0.46544	0.317905	0.179244	0.360982	0.246558
Standard deviation	-0.1162	-0.0227636	-0.077007	-0.0253243	-0.00673245	-0.0241929	-0.0480824	-0.0201795

## Sheet: SWEET3_Songchun
	SWEET3_Songchun										Internal reference
	0h	1h	4h	6h	12h	24h	48h	72h			0h	1h	4h	6h	12h	24h	48h	72h
Ct value	22.02	22.94	22.82	22.41	22.21	22.13	22.3	22.23			23.14	24.28	23.71	23.3	23.24	23.25	23.31	22.91
	21.99	23.05	22.7	22.17	22.23	22.1	22.25	21.96			23.11	24.31	23.73	23.29	23.16	22.9	22.92	22.64
	22.28	23.11	22.89	22.23	22.41	22.07	22.25	22.06			23.12	24.24	23.75	23.3	23.23	22.75	22.83	22.95
Average value	22.0967	23.0333	22.8033	22.27	22.2833	22.1	22.2667	22.0833			23.1233	24.2767	23.73	23.2967	23.21	22.9667	23.02	22.8333
Internal reference	23.1233	24.2767	23.73	23.2967	23.21	22.9667	23.02	22.8333
dct	-1.02667	-1.24333	-0.926667	-1.02667	-0.926667	-0.866667	-0.753333	-0.75
ddct	0	-0.216667	0.1	3.55271e-15	0.1	0.16	0.273333	0.276667
﹣ddct	0	0.216667	-0.1	-3.55271e-15	-0.1	-0.16	-0.273333	-0.276667
﹣ddct	0	0.216667	-0.1	-3.55271e-15	-0.1	-0.16	-0.273333	-0.276667
2﹣ddct	1	1.16205	0.933033	1	0.933033	0.895025	0.827406	0.825496
2﹣ddct	1	1.16205	0.933033	1	0.933033	0.895025	0.827406	0.825496
Se-gene	0.159478	0.0862168	0.0960902	0.1249	0.110151	0.03	0.0288675	0.136504			0.0152753	0.0351188	0.02	0.0057735	0.043589	0.25658	0.255147	0.168622
Se-ck	0.0152753	0.0351188	0.02	0.0057735	0.043589	0.25658	0.255147	0.168622
	0.0254333	0.00743333	0.00923333	0.0156	0.0121333	0.0009	0.000833333	0.0186333
	0.000233333	0.00123333	0.0004	3.33333e-05	0.0019	0.0658333	0.0651	0.0284333
	0.0256667	0.00866667	0.00963333	0.0156333	0.0140333	0.0667333	0.0659333	0.0470667
	0.00855556	0.00288889	0.00321111	0.00521111	0.00467778	0.0222444	0.0219778	0.0156889
	0.0924962	0.0537484	0.0566667	0.072188	0.0683943	0.149146	0.148249	0.125255
X	0.0924962	0.0537484	0.0566667	0.072188	0.0683943	0.149146	0.148249	0.125255
﹣ddct	0	0.216667	-0.1	-3.55271e-15	-0.1	-0.16	-0.273333	-0.276667
	-0.0924962	0.162918	-0.156667	-0.072188	-0.168394	-0.309146	-0.421582	-0.401922
	0.0924962	0.270415	-0.0433333	0.072188	-0.0316057	-0.0108543	-0.125084	-0.151411
	0.937899	1.11955	0.897095	0.951194	0.889833	0.80712	0.746605	0.756849
	1.06621	1.20615	0.97041	1.05131	0.978331	0.992505	0.91695	0.900369
	-0.128315	-0.0866053	-0.0733148	-0.100116	-0.0884983	-0.185385	-0.170345	-0.14352
	-0.0641574	-0.0433027	-0.0366574	-0.0500578	-0.0442491	-0.0926925	-0.0851726	-0.0717599
	0h	1h	4h	6h	12h	24h	48h	72h
PmSWEET3	1	1.16205	0.933033	1	0.933033	0.895025	0.827406	0.825496
Standard deviation	-0.0641574	-0.0433027	-0.0366574	-0.0500578	-0.0442491	-0.0926925	-0.0851726	-0.0717599

## Sheet: SWEET4_Songchun
	SWEET4_Songchun										Internal reference
	0h	1h	4h	6h	12h	24h	48h	72h			0h	1h	4h	6h	12h	24h	48h	72h
Ct value	25.04	26.27	26.55	25.51	26.59	28	27.4	26.71			23.49	24.61	24.24	23.65	23.65	23.49	23.16	23.03
	24.92	26.34	26.87	25.87	26.48	27.87	27.06	26.58			23.22	24.71	23.75	23.45	23.33	23.04	23.05	22.77
	25.23	26.24	26.39	25.64	27.15	28.03	27.89	26.81			23.34	24.32	23.98	23.47	23.4	23.16	23.18	22.67
Average value	25.0633	26.2833	26.6033	25.6733	26.74	27.9667	27.45	26.7			23.35	24.5467	23.99	23.5233	23.46	23.23	23.13	22.8233
Internal reference	23.35	24.5467	23.99	23.5233	23.46	23.23	23.13	22.8233
dct	1.71333	1.73667	2.61333	2.15	3.28	4.73667	4.32	3.87667
ddct	0	0.0233333	0.9	0.436667	1.56667	3.02333	2.60667	2.16333
﹣ddct	0	-0.0233333	-0.9	-0.436667	-1.56667	-3.02333	-2.60667	-2.16333
﹣ddct	0	-0.0233333	-0.9	-0.436667	-1.56667	-3.02333	-2.60667	-2.16333
2﹣ddct	1	0.983957	0.535887	0.73884	0.337587	0.122995	0.164178	0.22324
2﹣ddct	1	0.983957	0.535887	0.73884	0.337587	0.122995	0.164178	0.22324
Se-gene	0.156312	0.051316	0.244404	0.1823	0.359305	0.085049	0.417253	0.115326			0.135277	0.202567	0.245153	0.110151	0.168226	0.233024	0.07	0.185831
Se-ck	0.135277	0.202567	0.245153	0.110151	0.168226	0.233024	0.07	0.185831
	0.0244333	0.00263333	0.0597333	0.0332333	0.1291	0.00723333	0.1741	0.0133
	0.0183	0.0410333	0.0601	0.0121333	0.0283	0.0543	0.0049	0.0345333
	0.0427333	0.0436667	0.119833	0.0453667	0.1574	0.0615333	0.179	0.0478333
	0.0142444	0.0145556	0.0399444	0.0151222	0.0524667	0.0205111	0.0596667	0.0159444
	0.11935	0.120646	0.199861	0.122972	0.229056	0.143217	0.244268	0.126271
X	0.11935	0.120646	0.199861	0.122972	0.229056	0.143217	0.244268	0.126271
﹣ddct	0	-0.0233333	-0.9	-0.436667	-1.56667	-3.02333	-2.60667	-2.16333
	-0.11935	-0.14398	-1.09986	-0.559639	-1.79572	-3.16655	-2.85093	-2.2896
	0.11935	0.0973131	-0.700139	-0.313694	-1.33761	-2.88012	-2.3624	-2.03706
	0.920602	0.905019	0.466561	0.678472	0.288027	0.111371	0.138606	0.204532
	1.08625	1.06978	0.615513	0.804579	0.395675	0.135831	0.194467	0.243659
	-0.165643	-0.16476	-0.148952	-0.126107	-0.107648	-0.0244596	-0.0558611	-0.0391279
	-0.0828216	-0.08238	-0.0744758	-0.0630535	-0.0538241	-0.0122298	-0.0279306	-0.0195639
	0h	1h	4h	6h	12h	24h	48h	72h
PmSWEET4	1	0.983957	0.535887	0.73884	0.337587	0.122995	0.164178	0.22324
Standard deviation	-0.0828216	-0.08238	-0.0744758	-0.0630535	-0.0538241	-0.0122298	-0.0279306	-0.0195639

## Sheet: SWEET7_Songchun
	SWEET7_Songchun										Internal reference
	0h	1h	4h	6h	12h	24h	48h	72h			0h	1h	4h	6h	12h	24h	48h	72h
Ct value	25.15	26.13	25.54	25.81	25.49	25.87	25.78	25.67			23.26	24.4	23.74	23.94	23.46	23.17	23.03	23
	25.05	26.16	25.71	25.79	25.81	26.36	25.82	26.17			23.39	24.19	23.88	23.72	23.2	22.87	22.56	22.68
	25.03	26.1	25.96	25.96	26.11	26.45	26.12	26.2			23.77	24.01	23.27	23.86	23.57	22.88	22.8	22.84
Average value	25.0767	26.13	25.7367	25.8533	25.8033	26.2267	25.9067	26.0133			23.4733	24.2	23.63	23.84	23.41	22.9733	22.7967	22.84
Internal reference	23.4733	24.2	23.63	23.84	23.41	22.9733	22.7967	22.84
dct	1.60333	1.93	2.10667	2.01333	2.39333	3.25333	3.11	3.17333
ddct	0	0.326667	0.503333	0.41	0.79	1.65	1.50667	1.57
﹣ddct	0	-0.326667	-0.503333	-0.41	-0.79	-1.65	-1.50667	-1.57
﹣ddct	0	-0.326667	-0.503333	-0.41	-0.79	-1.65	-1.50667	-1.57
2﹣ddct	1	0.797377	0.705475	0.752623	0.578344	0.31864	0.351923	0.336808
2﹣ddct	1	0.797377	0.705475	0.752623	0.578344	0.31864	0.351923	0.336808
Se-gene	0.064291	0.03	0.211266	0.0929157	0.310054	0.312143	0.185831	0.297714			0.265016	0.195192	0.319531	0.111355	0.19	0.170392	0.235018	0.16
Se-ck	0.265016	0.195192	0.319531	0.111355	0.19	0.170392	0.235018	0.16
	0.00413333	0.0009	0.0446333	0.00863333	0.0961333	0.0974333	0.0345333	0.0886333
	0.0702333	0.0381	0.1021	0.0124	0.0361	0.0290333	0.0552333	0.0256
	0.0743667	0.039	0.146733	0.0210333	0.132233	0.126467	0.0897667	0.114233
	0.0247889	0.013	0.0489111	0.00701111	0.0440778	0.0421556	0.0299222	0.0380778
	0.157445	0.114018	0.221159	0.0837324	0.209947	0.205318	0.17298	0.195135
X	0.157445	0.114018	0.221159	0.0837324	0.209947	0.205318	0.17298	0.195135
﹣ddct	0	-0.326667	-0.503333	-0.41	-0.79	-1.65	-1.50667	-1.57
	-0.157445	-0.440684	-0.724492	-0.493732	-0.999947	-1.85532	-1.67965	-1.76514
	0.157445	-0.212649	-0.282175	-0.326268	-0.580053	-1.44468	-1.33369	-1.37486
	0.896612	0.736785	0.60521	0.710185	0.500018	0.276372	0.312159	0.294199
	1.11531	0.862951	0.82235	0.797597	0.668939	0.367373	0.396753	0.385589
	-0.218698	-0.126166	-0.21714	-0.0874119	-0.168921	-0.0910015	-0.0845942	-0.0913898
	-0.109349	-0.063083	-0.10857	-0.0437059	-0.0844605	-0.0455007	-0.0422971	-0.0456949
	0h	1h	4h	6h	12h	24h	48h	72h
PmSWEET7	1	0.797377	0.705475	0.752623	0.578344	0.31864	0.351923	0.336808
Standard deviation	-0.109349	-0.063083	-0.10857	-0.0437059	-0.0844605	-0.0455007	-0.0422971	-0.0456949

## Sheet: SWEET8_Songchun
	SWEET8_Songchun										Internal reference
	0h	1h	4h	6h	12h	24h	48h	72h			0h	1h	4h	6h	12h	24h	48h	72h
Ct value	24.22	26.2	25.62	26.23	26.51	26	26.96	25.72			23.26	24.4	23.74	23.94	23.46	23.17	23.03	23
	23.91	25.84	25.34	25.57	26.31	26.08	26.26	26.18			23.39	24.19	23.88	23.72	23.2	22.87	22.56	22.68
	24.18	26	25.66	26.07	26.46	26.18	26.41	25.72			23.77	24.01	23.27	23.86	23.57	22.88	22.8	22.84
Average value	24.1033	26.0133	25.54	25.9567	26.4267	26.0867	26.5433	25.8733			23.4733	24.2	23.63	23.84	23.41	22.9733	22.7967	22.84
Internal reference	23.4733	24.2	23.63	23.84	23.41	22.9733	22.7967	22.84
dct	0.63	1.81333	1.91	2.11667	3.01667	3.11333	3.74667	3.03333
ddct	0	1.18333	1.28	1.48667	2.38667	2.48333	3.11667	2.40333
﹣ddct	0	-1.18333	-1.28	-1.48667	-2.38667	-2.48333	-3.11667	-2.40333
﹣ddct	0	-1.18333	-1.28	-1.48667	-2.38667	-2.48333	-3.11667	-2.40333
2﹣ddct	1	0.440333	0.411796	0.356836	0.191224	0.178831	0.11529	0.189027
2﹣ddct	1	0.440333	0.411796	0.356836	0.191224	0.178831	0.11529	0.189027
Se-gene	0.168622	0.18037	0.174356	0.344287	0.104083	0.090185	0.368556	0.265581			0.265016	0.195192	0.319531	0.111355	0.19	0.170392	0.235018	0.16
Se-ck	0.265016	0.195192	0.319531	0.111355	0.19	0.170392	0.235018	0.16
	0.0284333	0.0325333	0.0304	0.118533	0.0108333	0.00813333	0.135833	0.0705333
	0.0702333	0.0381	0.1021	0.0124	0.0361	0.0290333	0.0552333	0.0256
	0.0986667	0.0706333	0.1325	0.130933	0.0469333	0.0371667	0.191067	0.0961333
	0.0328889	0.0235444	0.0441667	0.0436444	0.0156444	0.0123889	0.0636889	0.0320444
	0.181353	0.153442	0.210159	0.208913	0.125078	0.111305	0.252367	0.17901
X	0.181353	0.153442	0.210159	0.208913	0.125078	0.111305	0.252367	0.17901
﹣ddct	0	-1.18333	-1.28	-1.48667	-2.38667	-2.48333	-3.11667	-2.40333
	-0.181353	-1.33678	-1.49016	-1.69558	-2.51174	-2.59464	-3.36903	-2.58234
	0.181353	-1.02989	-1.06984	-1.27775	-2.26159	-2.37203	-2.8643	-2.22432
	0.881876	0.395905	0.355973	0.308731	0.175343	0.165553	0.0967876	0.16697
	1.13395	0.489747	0.476371	0.412437	0.208542	0.193174	0.137328	0.213999
	-0.252071	-0.0938424	-0.120398	-0.103706	-0.0331987	-0.0276213	-0.0405406	-0.0470295
	-0.126036	-0.0469212	-0.060199	-0.0518532	-0.0165994	-0.0138107	-0.0202703	-0.0235147
	0h	1h	4h	6h	12h	24h	48h	72h
PmSWEET8	1	0.440333	0.411796	0.356836	0.191224	0.178831	0.11529	0.189027
Standard deviation	-0.126036	-0.0469212	-0.060199	-0.0518532	-0.0165994	-0.0138107	-0.0202703	-0.0235147

## Sheet: SWEET10_Songchun
	SWEET10_Songchun										Internal reference
	0h	1h	4h	6h	12h	24h	48h	72h			0h	1h	4h	6h	12h	24h	48h	72h
Ct value	30.92	33.11	33.18	34.62	33.16	30.35	32.89	32.17			23.82	23.76	23.18	22.88	23.18	23.25	22.91	23.01
	30.22	33.75	33.57	33.27	33.11	30.45	33.13	33.13			23.35	24.4	23.71	22.75	23.05	22.74	22.38	22.76
	29.81	32.77	33.96	34.57	33.74	31.94	32.69	32.11			23.65	23.73	23.93	23.33	23.02	22.73	22.65	22.79
Average value	30.3167	33.21	33.57	34.1533	33.3367	30.9133	32.9033	32.47			23.6067	23.9633	23.6067	22.9867	23.0833	22.9067	22.6467	22.8533
Internal reference	23.6067	23.9633	23.6067	22.9867	23.0833	22.9067	22.6467	22.8533
dct	6.71	9.24667	9.96333	11.1667	10.2533	8.00667	10.2567	9.61667
ddct	0	2.53667	3.25333	4.45667	3.54333	1.29667	3.54667	2.90667
﹣ddct	0	-2.53667	-3.25333	-4.45667	-3.54333	-1.29667	-3.54667	-2.90667
﹣ddct	0	-2.53667	-3.25333	-4.45667	-3.54333	-1.29667	-3.54667	-2.90667
2﹣ddct	1	0.17234	0.104869	0.0455417	0.085773	0.407066	0.085575	0.133354
2﹣ddct	1	0.17234	0.104869	0.0455417	0.085773	0.407066	0.085575	0.133354
Se-gene	0.561278	0.497594	0.39	0.765398	0.35019	0.890524	0.220303	0.572364			0.237978	0.378462	0.38553	0.304357	0.085049	0.297377	0.265016	0.136504
Se-ck	0.237978	0.378462	0.38553	0.304357	0.085049	0.297377	0.265016	0.136504
	0.315033	0.2476	0.1521	0.585833	0.122633	0.793033	0.0485333	0.3276
	0.0566333	0.143233	0.148633	0.0926333	0.00723333	0.0884333	0.0702333	0.0186333
	0.371667	0.390833	0.300733	0.678467	0.129867	0.881467	0.118767	0.346233
	0.123889	0.130278	0.100244	0.226156	0.0432889	0.293822	0.0395889	0.115411
	0.351979	0.36094	0.316614	0.475558	0.20806	0.542054	0.19897	0.339722
X	0.351979	0.36094	0.316614	0.475558	0.20806	0.542054	0.19897	0.339722
﹣ddct	0	-2.53667	-3.25333	-4.45667	-3.54333	-1.29667	-3.54667	-2.90667
	-0.351979	-2.89761	-3.56995	-4.93222	-3.75139	-1.83872	-3.74564	-3.24639
	0.351979	-2.17573	-2.93672	-3.98111	-3.33527	-0.754613	-3.3477	-2.56694
	0.783509	0.134194	0.0842052	0.0327531	0.0742537	0.27957	0.0745506	0.105375
	1.27631	0.22133	0.130605	0.0633238	0.0990792	0.592705	0.0982297	0.168761
	-0.492801	-0.0871363	-0.0463997	-0.0305707	-0.0248255	-0.313136	-0.0236791	-0.0633857
	-0.2464	-0.0435681	-0.0231999	-0.0152853	-0.0124128	-0.156568	-0.0118395	-0.0316929
	0h	1h	4h	6h	12h	24h	48h	72h
PmSWEET10	1	0.17234	0.104869	0.0455417	0.085773	0.407066	0.085575	0.133354
Standard deviation	-0.2464	-0.0435681	-0.0231999	-0.0152853	-0.0124128	-0.156568	-0.0118395	-0.0316929

## Sheet: SWEET12_Songchun
	SWEET12_Songchun										Internal reference
	0h	1h	4h	6h	12h	24h	48h	72h			0h	1h	4h	6h	12h	24h	48h	72h
Ct value	33.01	31.67	33.2	33.27	32.96	34.46	31.56	31.3			23.25	24.51	23.14	22.81	23.33	23.25	23.32	23.01
	33.07	32.12	33.16	32.44	32.9	34.52	31.16	30.92			23.17	24.45	23.96	22.83	23.18	22.73	22.87	23.2
	33.16	32.05	34.11	33.49	32.12	34.41	31.36	31.06			23.41	24.4	23.18	23.33	23.02	22.73	23.1	22.43
Average value	33.08	31.9467	33.49	33.0667	32.66	34.4633	31.36	31.0933			23.2767	24.4533	23.4267	22.99	23.1767	22.9033	23.0967	22.88
Internal reference	23.2767	24.4533	23.4267	22.99	23.1767	22.9033	23.0967	22.88
dct	9.80333	7.49333	10.0633	10.0767	9.48333	11.56	8.26333	8.21333
ddct	0	-2.31	0.26	0.273333	-0.32	1.75667	-1.54	-1.59
﹣ddct	0	2.31	-0.26	-0.273333	0.32	-1.75667	1.54	1.59
﹣ddct	0	2.31	-0.26	-0.273333	0.32	-1.75667	1.54	1.59
2﹣ddct	1	4.95883	0.835088	0.827406	1.24833	0.295931	2.90795	3.01049
2﹣ddct	1	4.95883	0.835088	0.827406	1.24833	0.295931	2.90795	3.01049
Se-gene	0.0754983	0.242143	0.537308	0.553745	0.468615	0.0550757	0.2	0.19218			0.122202	0.0550757	0.462313	0.294618	0.155027	0.300222	0.225019	0.401123
Se-ck	0.122202	0.0550757	0.462313	0.294618	0.155027	0.300222	0.225019	0.401123
	0.0057	0.0586333	0.2887	0.306633	0.2196	0.00303333	0.04	0.0369333
	0.0149333	0.00303333	0.213733	0.0868	0.0240333	0.0901333	0.0506333	0.1609
	0.0206333	0.0616667	0.502433	0.393433	0.243633	0.0931667	0.0906333	0.197833
	0.00687778	0.0205556	0.167478	0.131144	0.0812111	0.0310556	0.0302111	0.0659444
	0.0829324	0.143372	0.40924	0.362139	0.284976	0.176226	0.173813	0.256797
X	0.0829324	0.143372	0.40924	0.362139	0.284976	0.176226	0.173813	0.256797
﹣ddct	0	2.31	-0.26	-0.273333	0.32	-1.75667	1.54	1.59
	-0.0829324	2.16663	-0.66924	-0.635472	0.0350244	-1.93289	1.36619	1.3332
	0.0829324	2.45337	0.14924	0.0888054	0.604976	-1.58044	1.71381	1.8468
	0.944137	4.48973	0.628838	0.64373	1.02457	0.261904	2.57788	2.51962
	1.05917	5.47695	1.10899	1.06349	1.52095	0.33438	3.28027	3.59701
	-0.115032	-0.98722	-0.480148	-0.419759	-0.496379	-0.0724762	-0.702385	-1.07739
	-0.057516	-0.49361	-0.240074	-0.20988	-0.248189	-0.0362381	-0.351192	-0.538695
	0h	1h	4h	6h	12h	24h	48h	72h
PmSWEET12	1	4.95883	0.835088	0.827406	1.24833	0.295931	2.90795	3.01049
Standard deviation	-0.057516	-0.49361	-0.240074	-0.20988	-0.248189	-0.0362381	-0.351192	-0.538695

## Sheet: SWEET13_Songchun
	SWEET13_Songchun										Internal reference
	0h	1h	4h	6h	12h	24h	48h	72h			0h	1h	4h	6h	12h	24h	48h	72h
Ct value	31.55	32.41	29.02	27.42	28.13	27.54	28.05	26.94			23.06	24.2	23.54	23.03	23.15	22.85	23.03	22.86
	31	32.45	29.12	27.77	27.5	27.18	28.63	27.23			22.94	24.09	23.72	23.04	23.01	22.71	22.83	23.1
	30.58	32.27	29.55	27.53	27.9	27.24	28.7	27.44			23.16	24.21	23.79	23.16	22.92	22.77	22.96	22.99
Average value	31.0433	32.3767	29.23	27.5733	27.8433	27.32	28.46	27.2033			23.0533	24.1667	23.6833	23.0767	23.0267	22.7767	22.94	22.9833
Internal reference	23.0533	24.1667	23.6833	23.0767	23.0267	22.7767	22.94	22.9833
dct	7.99	8.21	5.54667	4.49667	4.81667	4.54333	5.52	4.22
ddct	0	0.22	-2.44333	-3.49333	-3.17333	-3.44667	-2.47	-3.77
﹣ddct	0	-0.22	2.44333	3.49333	3.17333	3.44667	2.47	3.77
﹣ddct	0	-0.22	2.44333	3.49333	3.17333	3.44667	2.47	3.77
2﹣ddct	1	0.858565	5.43897	11.2615	9.02129	10.9031	5.54044	13.6422
2﹣ddct	1	0.858565	5.43897	11.2615	9.02129	10.9031	5.54044	13.6422
Se-gene	0.48645	0.0945163	0.281603	0.178979	0.3188	0.192873	0.356791	0.251064			0.110151	0.0665833	0.12897	0.0723418	0.115902	0.0702377	0.101489	0.120139
Se-ck	0.110151	0.0665833	0.12897	0.0723418	0.115902	0.0702377	0.101489	0.120139
	0.236633	0.00893333	0.0793	0.0320333	0.101633	0.0372	0.1273	0.0630333
	0.0121333	0.00443333	0.0166333	0.00523333	0.0134333	0.00493333	0.0103	0.0144333
	0.248767	0.0133667	0.0959333	0.0372667	0.115067	0.0421333	0.1376	0.0774667
	0.0829222	0.00445556	0.0319778	0.0124222	0.0383556	0.0140444	0.0458667	0.0258222
	0.287962	0.0667499	0.178823	0.111455	0.195846	0.118509	0.214165	0.160693
X	0.287962	0.0667499	0.178823	0.111455	0.195846	0.118509	0.214165	0.160693
﹣ddct	0	-0.22	2.44333	3.49333	3.17333	3.44667	2.47	3.77
	-0.287962	-0.28675	2.26451	3.38188	2.97749	3.32816	2.25583	3.60931
	0.287962	-0.15325	2.62216	3.60479	3.36918	3.56518	2.68417	3.93069
	0.819058	0.819747	4.80491	10.4243	7.87613	10.0433	4.77611	12.2042
	1.22091	0.899222	6.1567	12.166	10.3329	11.8365	6.42709	15.2495
	-0.401856	-0.0794758	-1.35179	-1.74175	-2.45681	-1.79327	-1.65098	-3.04532
	-0.200928	-0.0397379	-0.675893	-0.870874	-1.2284	-0.896636	-0.82549	-1.52266
	0h	1h	4h	6h	12h	24h	48h	72h
PmSWEET13	1	0.858565	5.43897	11.2615	9.02129	10.9031	5.54044	13.6422
Standard deviation	-0.200928	-0.0397379	-0.675893	-0.870874	-1.2284	-0.896636	-0.82549	-1.52266

## Sheet: SWEET14_Songchun
	SWEET14_Songchun										Internal reference
	0h	1h	4h	6h	12h	24h	48h	72h			0h	1h	4h	6h	12h	24h	48h	72h
Ct value	33.57	35.1	36.08	34.13	33.51	32.7	33.15	30.11			23.25	24.21	22.95	23.03	23.15	22.85	22.13	22.24
	33.38	35.07	35.19	34.88	32.63	32.97	33.31	30.87			23.35	23.49	22.76	22.34	23.01	22.41	22.83	22.86
	33.29	34.79	36.14	34.05	33.59	33.2	33.05	30.2			23.04	23.28	23.72	23.16	22.92	22.77	22.96	22.28
Average value	33.4133	34.9867	35.8033	34.3533	33.2433	32.9567	33.17	30.3933			23.2133	23.66	23.1433	22.8433	23.0267	22.6767	22.64	22.46
Internal reference	23.2133	23.66	23.1433	22.8433	23.0267	22.6767	22.64	22.46
dct	10.2	11.3267	12.66	11.51	10.2167	10.28	10.53	7.93333
ddct	0	1.12667	2.46	1.31	0.0166667	0.08	0.33	-2.26667
﹣ddct	0	-1.12667	-2.46	-1.31	-0.0166667	-0.08	-0.33	2.26667
﹣ddct	0	-1.12667	-2.46	-1.31	-0.0166667	-0.08	-0.33	2.26667
2﹣ddct	1	0.457973	0.181747	0.403321	0.988514	0.946058	0.795536	4.8121
2﹣ddct	1	0.457973	0.181747	0.403321	0.988514	0.946058	0.795536	4.8121
Se-gene	0.142945	0.170978	0.532009	0.457857	0.532666	0.250267	0.131149	0.415251			0.158219	0.48775	0.508363	0.440719	0.115902	0.234379	0.44643	0.346987
Se-ck	0.158219	0.48775	0.508363	0.440719	0.115902	0.234379	0.44643	0.346987
	0.0204333	0.0292333	0.283033	0.209633	0.283733	0.0626333	0.0172	0.172433
	0.0250333	0.2379	0.258433	0.194233	0.0134333	0.0549333	0.1993	0.1204
	0.0454667	0.267133	0.541467	0.403867	0.297167	0.117567	0.2165	0.292833
	0.0151556	0.0890444	0.180489	0.134622	0.0990556	0.0391889	0.0721667	0.0976111
	0.123108	0.298403	0.42484	0.366909	0.314731	0.197962	0.268639	0.312428
X	0.123108	0.298403	0.42484	0.366909	0.314731	0.197962	0.268639	0.312428
﹣ddct	0	-1.12667	-2.46	-1.31	-0.0166667	-0.08	-0.33	2.26667
	-0.123108	-1.42507	-2.88484	-1.67691	-0.331398	-0.277962	-0.598639	1.95424
	0.123108	-0.828264	-2.03516	-0.943091	0.298064	0.117962	-0.0613615	2.57909
	0.918207	0.372401	0.135387	0.312752	0.794766	0.824755	0.660377	3.87511
	1.08908	0.563207	0.243981	0.520117	1.22949	1.0852	0.958359	5.97564
	-0.170871	-0.190805	-0.108594	-0.207365	-0.434727	-0.260445	-0.297982	-2.10053
	-0.0854355	-0.0954027	-0.054297	-0.103683	-0.217364	-0.130223	-0.148991	-1.05027
	0h	1h	4h	6h	12h	24h	48h	72h
PmSWEET14	1	0.457973	0.181747	0.403321	0.988514	0.946058	0.795536	4.8121
Standard deviation	-0.0854355	-0.0954027	-0.054297	-0.103683	-0.217364	-0.130223	-0.148991	-1.05027

[truncated: 1 more sheets: SWEET17_Songchun]
